# Supplementary material for: The Exometabolome of Two Model Strains of the Roseobacter Group: A Marketplace of Microbial Metabolites
Source: Front Microbiol. 2017 Oct 12;8:1985. doi: 10.3389/fmicb.2017.01985 (PMC5643483; doi:10.3389/fmicb.2017.01985)
Supplement: Supplementary file 2 [file DataSheet1.XLSX]

## Sheet: P.inhibens Exometabolome
Supplementary Table S3: detected masses and assigned molecular formulas (MF) of the exometabolome of Phaeobacter inhibens grown on glucose, glutamate and acetate. In rows 3 to 71 all masses and MF detected at time points T1, T2, T3 and T4 and assigned to specific metabolites and functions are listed. Numbers in the column of the time points indicate in how many replicates of the triplicate the re…				Glutamate				Acetate				Glucose
m/za	Molecularl formulab	Metabolites (biosynthetic pathways)	Function	T1	T2	T3	T4	T1	T2	T3	T4	T1	T2	T3	T4
142.033	C6H9NOS	HET (4-methyl-5-(β-hydroxyethyl)thiazole)	vitamin B1 precursor	0	0	0	0	0	0	0	0	0	0	1	0
321.049	C10H15N2O8P	Thiamine phosphate	vitamin B1	0	3	1	0	0	0	2	3	0	1	3	3
325.115	C13H18N4O6	Dimethyl-D-ribityl-lumazine	vitamin B2 precursor	0	3	3	3	0	3	3	3	1	2	3	3
375.131	C17H20N4O6	Riboflavin	vitamin B2	0	3	3	3	0	3	3	3	0	1	3	3
218.103	C9H17NO5	Pantothenate	vitamin B5	1	0	0	0	0	1	1	3	0	1	1	3
166.051	C8H9NO3	Pyridoxal	vitamin B6 related	1	3	0	0	0	0	2	3	0	1	0	3
246.017	C8H10NO6P	Pyridoxal phosphate	vitamin B6	0	2	0	2	0	0	3	3	0	0	2	3
213.124	C10H18N2O3	Dethiobiotin	vitamin B7 precursor	1	3	3	3	0	3	3	3	3	3	3	3
277.119	C14H18N2O4	Alpha-ribazole	vitamin B12 precursor	1	3	3	3	0	3	3	3	3	3	3	3
357.086	C14H19N2O7P	Alpha-ribazole-5-phosphate	vitamin B12 precursor	0	2	1	0	0	2	1	3	0	2	3	2
188.072	C11H11NO2	Methyl (indole-3-yl)acetate	IAA related	0	3	3	3	0	3	3	3	0	2	3	3
203.083	C11H12N2O2	Tryptophan	IAA precursor	2	3	3	3	0	1	3	3	0	1	3	0
153.019	C7H6O4	3-4-dihydroxybenzoate	siderophore building block	1	3	3	3	0	0	1	3	0	1	3	3
296.187	C16H27NO4	PAI-1 (N-(3-oxododecanoyl)-L-homoserine lactone)	quorum-sensing	1	2	0	0	0	0	1	0	0	0	0	0
240.124	C12H19NO4	AAI	quorum-sensing	0	0	0	0	0	1	0	1	0	0	0	0
226.145	C12H21NO3	VAI-2	quorum-sensing	2	3	0	0	0	0	0	0	0	0	0	0
212.093	C10H15NO4	VAI-1	quorum-sensing	1	2	0	0	0	0	2	3	0	1	1	3
186.077	C8H13NO4	HAI-1	quorum-sensing	1	0	1	0	0	0	0	2	1	0	0	3
270.171	C14H25NO4	N-3-hydroxydecanoyl-L-homoserine lactone	quorum-sensing	0	0	0	0	0	3	3	3	3	3	3	3
225.088	C10H14N2O4	Porphobilinogen	AA derivate	0	3	3	3	0	0	3	3	0	1	3	3
180.067	C9H11NO3	Tyrosine	AA	1	3	2	2	0	0	3	3	1	2	2	3
226.072	C10H13NO5	Arogenate	AA precursor	1	1	0	0	0	1	3	3	0	1	2	3
179.035	C9H8O4	4-Hydroxy-phenylpyruvate	AA precursor	2	3	3	3	0	2	3	3	3	3	3	3
289.104	C11H18N2O7	L-SDAP	AA precursor	0	0	0	0	0	1	2	3	0	0	0	3
157.051	C7H10O4	2-Isopropylmaleate	AA precursor	3	3	3	3	0	2	3	3	3	3	3	3
170.046	C7H9NO4	Delta-piperideine-2-6-dicarboxylate	AA precursor	0	2	0	0	0	2	3	3	0	0	1	3
160.062	C6H11NO4	O-Acetyl-L-homoserine	AA derivate	0	3	3	3	0	3	3	3	1	1	3	3
154.062	C6H9N3O2	Histidine	AA	0	3	3	2	0	3	3	3	0	1	1	0
345.109	C17H18N2O6	Miraxanthin V	betaxanthine	0	0	0	0	0	0	0	3	0	0	2	0
196.062	C9H11NO4	L-Dihydroxy-phenylalanine	betaxanthine	3	3	3	3	0	2	3	3	1	1	3	3
306.077	C10H17N3O6S	Glutathione	defense	1	3	2	0	0	0	2	1	1	2	3	3
210.953	C8H4O3S2	Tropodithietic acid	antibiotic	0	3	3	3	0	1	2	1	0	3	3	3
267.074	C10H12N4O5	Inosine	purin metabolism	0	3	3	3	0	3	3	3	0	1	1	0
226.083	C9H13N3O4	Deoxycytidine		0	3	3	2	0	2	3	3	0	1	0	0
149.061	C9H10O2	Phenylacetylcarbinol		2	3	0	1	0	3	1	1	2	3	1	2
165.038	C9H10OS	S-Methyl phenylethanethioate		0	0	0	0	0	0	1	0	0	0	3	3
		Metabolites (degradation pathways)
207.078	C10H12N2O3	L-kynurenine		0	1	0	0	0	0	2	3	0	1	2	1
223.072	C10H12N2O4	3-HYDROXY-L-KYNURENINE		0	1	0	0	0	1	3	3	0	0	1	3
241.083	C10H14N2O5	Thymidine		0	3	3	0	0	1	3	3	0	1	3	3
235.072	C11H12N2O4	N-FORMYLKYNURENINE		0	1	0	0	0	0	2	3	0	0	2	0
389.168	C15H26N4O8	L-ALA-GAMMA-D-GLU-DAP		0	3	2	1	0	0	3	3	0	0	0	0
315.16	C19H24O4	3,4-dihydroxy-9,10-secoandrosta-1,3,5(10)-triene-9,17-dion		3	3	1	0	0	2	2	1	3	2	0	0
347.15	C19H24O6	3-HYDROXY-5917-TRIOXO-45910-DISECOA		1	0	0	0	0	0	3	2	1	3	0	0
305.249	C20H34O2	di-homo-γ-linolenate		0	0	0	0	0	1	1	0	3	3	0	0
165.042	C6H6N4O2	7,8-dihydrolumazine		0	0	1	0	0	1	3	3	0	0	1	3
155.046	C6H8N2O3	4-IMIDAZOLONE-5-PROPIONATE		0	1	0	0	0	3	3	3	0	1	0	2
153.019	C7H6O4	3-4-dihydroxybenzoate		1	3	3	3	0	0	1	3	0	1	3	3
227.067	C9H12N2O5	DEOXYURIDINE		0	3	2	1	0	0	3	3	0	1	3	3
243.062	C9H12N2O6	URIDINE		0	3	2	0	0	3	3	3	0	0	1	1
242.078	C9H13N3O5	DEOXYCYTIDINE		0	3	3	2	0	1	3	3	0	1	0	0
155.108	C9H16O2	4-hydroxy-2-nonenal		2	3	1	1	0	2	1	0	3	3	0	0
		Metabolites (non-enzymatic chemical-reactions)
175.04	C10H8O3	4-methylumbelliferone		1	3	2	2	0	2	2	3	1	3	3	3
191.035	C10H8O4	SCOPOLETIN		0	1	0	0	0	0	0	3	2	1	2	3
219.078	C11H12N2O3	5-HYDROXY-TRYPTOPHAN		3	2	2	1	0	0	2	3	0	0	2	0
254.067	C11H13NO6	β-D-ribosylnicotinate		1	1	0	0	0	1	2	3	1	1	2	3
253.083	C11H14N2O5	NICOTINAMIDE_RIBOSE		0	3	1	0	0	2	3	3	0	1	0	3
260.114	C11H19NO6	lotaustralin		0	0	1	1	0	0	2	3	0	0	3	3
337.093	C16H18O8	4-methylumbelliferyl glucoside		0	1	0	0	1	3	3	3	3	3	2	1
353.088	C16H18O9	SCOPOLIN		1	0	0	1	0	2	2	1	3	3	0	0
269.155	C18H22O2	ESTRONE		0	2	1	2	0	1	2	3	2	3	1	1
287.202	C19H28O2	3-BETA-HYDROXYANDROST-5-EN-17-ONE		0	0	0	0	0	1	1	0	2	1	0	0
369.174	C19H30O5S	BETA-HYDROXYANDROST-5-EN-17-ONE-3-SULFAT		0	1	0	0	0	1	0	1	0	0	0	0
161.046	C6H10O5	3-ethylmalate		0	0	0	1	0	0	0	2	3	2	0	3
169.051	C8H10O4	3,4-dihydroxyphenylglycol		2	3	2	3	0	3	3	3	2	1	3	3
181.051	C9H10O4	3-methoxy-4-hydroxyphenylglycolaldehyde		3	3	1	0	1	0	3	3	3	3	3	3
144.046	C9H7NO	ISOQUINOLIN-12H-ONE		1	0	0	2	0	2	2	3	2	3	1	2
178.051	C9H9NO3	hippurate		1	3	3	2	0	3	3	3	1	3	3	3
189.067	C10H10N2O2
205.062	C10H10N2O3
393.958	C10H10N3O8S2P
249.063	C10H10N4O4
281.035	C10H10N4O4S
193.033	C10H10O2S
225.005	C10H10O2S2
177.056	C10H10O3
209.028	C10H10O3S
241	C10H10O3S2
225.023	C10H10O4S
209.046	C10H10O5
241.018	C10H10O5S
272.99	C10H10O5S2
225.04	C10H10O6
177.038	C10H10OS
209.01	C10H10OS2
236.068	C10H11N3O4
252.063	C10H11N3O5
268.058	C10H11N3O6
176.072	C10H11NO2
208.044	C10H11NO2S
224.039	C10H11NO3S
256.011	C10H11NO3S2
208.062	C10H11NO4
240.051	C10H11NO6
192.049	C10H11NOS
303.029	C10H12N2O7S
235.084	C10H12N4O3
227.021	C10H12O2S2
211.043	C10H12O3S
243.015	C10H12O3S2
227.038	C10H12O4S
259.01	C10H12O4S2
243.033	C10H12O5S
275.005	C10H12O5S2
227.056	C10H12O6
259.028	C10H12O6S
179.054	C10H12OS
238.083	C10H13N3O4
254.078	C10H13N3O5
306.047	C10H13NO10
210.059	C10H13NO2S
226.054	C10H13NO3S
258.026	C10H13NO3S2
210.077	C10H13NO4
242.049	C10H13NO4S
274.021	C10H13NO4S2
242.067	C10H13NO6
290.992	C10H13O4S2P
209.093	C10H14N2O3
241.065	C10H14N2O3S
257.06	C10H14N2O4S
257.078	C10H14N2O6
285.084	C10H14N4O6
274.031	C10H14NO4SP
290.026	C10H14NO5SP
149.097	C10H14O
213.059	C10H14O3S
229.072	C10H14O6
261.044	C10H14O6S
321.014	C10H15N2O4S2P
224.104	C10H15N3O3
256.094	C10H15N3O5
288.066	C10H15N3O5S
272.089	C10H15N3O6
304.061	C10H15N3O6S
196.098	C10H15NO3
228.088	C10H15NO5
244.083	C10H15NO6
195.114	C10H16N2O2
211.109	C10H16N2O3
243.099	C10H16N2O5
275.071	C10H16N2O5S
291.066	C10H16N2O6S
323.038	C10H16N2O6S2
275.088	C10H16N2O7
255.11	C10H16N4O4
231.07	C10H16O4S
247.065	C10H16O5S
231.087	C10H16O6
263.059	C10H16O6S
226.12	C10H17N3O3
242.115	C10H17N3O4
166.124	C10H17NO
182.119	C10H17NO2
198.114	C10H17NO3
214.108	C10H17NO4
230.103	C10H17NO5
197.13	C10H18N2O2
229.119	C10H18N2O4
245.114	C10H18N2O5
153.129	C10H18O
265.075	C10H18O6S
297.047	C10H18O6S2
244.13	C10H19N3O4
168.139	C10H19NO
184.134	C10H19NO2
216.124	C10H19NO4
232.119	C10H19NO5
248.088	C10H20NO2SP
203.111	C10H20O2S
267.091	C10H20O6S
251.114	C10H20O7
358.092	C10H21N3O9S
317.091	C10H22O9S
349.063	C10H22O9S2
313.173	C10H26N4O7
359.922	C10H4NO10SP
234.953	C10H4O3S2
202.963	C10H4OS2
310.935	C10H5N2O4S2P
199.007	C10H5N2OP
261.993	C10H5N3O4S
314.919	C10H5O6S2P
261.009	C10H6N4O3S
308.976	C10H6N4O4S2
189.002	C10H6O2S
220.974	C10H6O2S2
204.996	C10H6O3S
236.969	C10H6O3S2
220.991	C10H6O4S
252.963	C10H6O4S2
268.958	C10H6O5S2
204.979	C10H6OS2
264.008	C10H7N3O4S
331.972	C10H7NO10S
191.017	C10H8O2S
222.989	C10H8O2S2
238.984	C10H8O3S2
223.007	C10H8O4S
254.979	C10H8O4S2
207.03	C10H8O5
223.025	C10H8O6
175.022	C10H8OS
206.994	C10H8OS2
218.057	C10H9N3O3
250.047	C10H9N3O5
206.028	C10H9NO2S
238	C10H9NO2S2
174.056	C10H9NO2
190.051	C10H9NO3
222.023	C10H9NO3S
206.046	C10H9NO4
222.041	C10H9NO5
261.063	C11H10N4O4
277.058	C11H10N4O5
205.033	C11H10O2S
237.005	C11H10O2S2
221.028	C11H10O3S
253	C11H10O3S2
205.051	C11H10O4
237.023	C11H10O4S
268.995	C11H10O4S2
221.046	C11H10O5
253.018	C11H10O5S
284.99	C11H10O5S2
237.04	C11H10O6
189.038	C11H10OS
221.01	C11H10OS2
216.078	C11H11N3O2
280.058	C11H11N3O6
220.044	C11H11NO2S
204.067	C11H11NO3
236.039	C11H11NO3S
268.011	C11H11NO3S2
220.062	C11H11NO4
252.034	C11H11NO4S
284.006	C11H11NO4S2
236.056	C11H11NO5
284.023	C11H11NO6S
279.073	C11H12N4O5
295.068	C11H12N4O6
207.049	C11H12O2S
239.021	C11H12O2S2
223.043	C11H12O3S
255.016	C11H12O3S2
239.038	C11H12O4S
271.01	C11H12O4S2
223.061	C11H12O5
255.033	C11H12O5S
287.005	C11H12O5S2
239.056	C11H12O6
271.028	C11H12O6S
303	C11H12O6S2
282.073	C11H13N3O6
298.068	C11H13N3O7
206.082	C11H13NO3
238.054	C11H13NO3S
270.027	C11H13NO3S2
222.077	C11H13NO4
254.049	C11H13NO4S
286.021	C11H13NO4S2
238.072	C11H13NO5
270.044	C11H13NO5S
302.016	C11H13NO5S2
221.093	C11H14N2O3
237.088	C11H14N2O4
285.073	C11H14N2O7
281.089	C11H14N4O5
297.084	C11H14N4O6
241.054	C11H14O4S
257.049	C11H14O5S
289.021	C11H14O5S2
273.044	C11H14O6S
305.016	C11H14O6S2
268.094	C11H15N3O5
300.084	C11H15N3O7
224.093	C11H15NO4
256.065	C11H15NO4S
288.037	C11H15NO4S2
240.088	C11H15NO5
304.032	C11H15NO5S2
256.083	C11H15NO6
223.109	C11H16N2O3
239.104	C11H16N2O4
255.099	C11H16N2O5
271.094	C11H16N2O6
179.108	C11H16O2
259.082	C11H16O7
270.11	C11H17N3O5
210.114	C11H17NO3
226.108	C11H17NO4
242.103	C11H17NO5
306.048	C11H17NO5S2
258.098	C11H17NO6
209.13	C11H18N2O2
241.119	C11H18N2O4
257.114	C11H18N2O5
273.109	C11H18N2O6
305.081	C11H18N2O6S
337.053	C11H18N2O6S2
321.076	C11H18N2O7S
165.129	C11H18O
181.123	C11H18O2
289.096	C11H19N2O5P
240.135	C11H19N3O3
196.134	C11H19NO2
212.129	C11H19NO3
228.124	C11H19NO4
244.119	C11H19NO5
276.109	C11H19NO7
211.145	C11H20N2O2
243.117	C11H20N2O2S
227.14	C11H20N2O3
259.112	C11H20N2O3S
275.107	C11H20N2O4S
307.097	C11H20N2O6S
391.037	C11H20O11S2
323.101	C11H21N2O7P
355.073	C11H21N2O7SP
355.091	C11H21N2O9P
226.156	C11H21N3O2
258.146	C11H21N3O4
182.155	C11H21NO
198.15	C11H21NO2
230.14	C11H21NO4
246.135	C11H21NO5
229.156	C11H22N2O3
277.123	C11H22N2O4S
353.132	C11H22N4O9
169.16	C11H22O
297.101	C11H22O7S
325.117	C11H23N2O7P
389.061	C11H23N2O7S2P
357.089	C11H23N2O7SP
341.112	C11H23N2O8P
405.056	C11H23N2O8S2P
228.172	C11H23N3O2
216.161	C11H23NO3
280.122	C11H23NO5S
355.112	C11H24N4O5S2
371.124	C11H24N4O8S
291.132	C11H24N4OS2
251.132	C11H24O4S
267.145	C11H24O7
266.153	C11H26NO4P
265.151	C11H27N2OSP
309.17	C11H27N4O4P
327.189	C11H28N4O7
278.961	C11H4O7S
310.932	C11H4O7S2
211.007	C11H5N2OP
358.909	C11H5O8S2P
201.002	C11H6O2S
232.974	C11H6O2S2
216.996	C11H6O3S
248.969	C11H6O3S2
232.991	C11H6O4S
264.963	C11H6O4S2
296.953	C11H6O6S2
312.948	C11H6O7S2
296.971	C11H6O8S
216.979	C11H6OS2
308.956	C11H7N2O3S2P
384.983	C11H7N4O10P
328.935	C11H7O6S2P
203.017	C11H8O2S
234.989	C11H8O2S2
219.012	C11H8O3S
250.984	C11H8O3S2
235.007	C11H8O4S
266.979	C11H8O4S2
219.03	C11H8O5
251.002	C11H8O5S
282.974	C11H8O5S2
187.022	C11H8OS
218.994	C11H8OS2
198.067	C11H9N3O
278.042	C11H9N3O6
186.056	C11H9NO2
202.051	C11H9NO3
234.023	C11H9NO3S
218.046	C11H9NO4
229.062	C12H10N2O3
241.073	C12H10N4O2
217.033	C12H10O2S
249.005	C12H10O2S2
201.056	C12H10O3
233.028	C12H10O3S
265	C12H10O3S2
249.023	C12H10O4S
280.995	C12H10O4S2
265.018	C12H10O5S
296.99	C12H10O5S2
312.985	C12H10O6S2
201.038	C12H10OS
233.01	C12H10OS2
216.067	C12H11NO3
248.039	C12H11NO3S
232.062	C12H11NO4
248.056	C12H11NO5
392.969	C12H11O11SP
249.032	C12H11O4P
231.078	C12H12N2O3
247.072	C12H12N2O4
243.089	C12H12N4O2
291.073	C12H12N4O5
394.975	C12H12O11S2
219.049	C12H12O2S
251.021	C12H12O2S2
235.043	C12H12O3S
267.016	C12H12O3S2
251.038	C12H12O4S
283.01	C12H12O4S2
267.033	C12H12O5S
235.026	C12H12OS2
294.073	C12H13N3O6
202.087	C12H13NO2
218.082	C12H13NO3
282.026	C12H13NO3S2
234.077	C12H13NO4
250.072	C12H13NO5
314.016	C12H13NO5S2
266.067	C12H13NO6
267.025	C12H13O3SP
249.088	C12H14N2O4
265.083	C12H14N2O5
293.089	C12H14N4O5
309.084	C12H14N4O6
205.087	C12H14O3
269.031	C12H14O3S2
253.054	C12H14O4S
285.026	C12H14O4S2
269.049	C12H14O5S
301.021	C12H14O5S2
285.044	C12H14O6S
317.016	C12H14O6S2
269.067	C12H14O7
296.089	C12H15N3O6
220.098	C12H15NO3
236.093	C12H15NO4
284.06	C12H15NO5S
268.083	C12H15NO6
284.078	C12H15NO7
235.109	C12H16N2O3
251.104	C12H16N2O4
267.099	C12H16N2O5
299.071	C12H16N2O5S
299.088	C12H16N2O7
295.105	C12H16N4O5
311.1	C12H16N4O6
327.095	C12H16N4O7
255.07	C12H16O4S
287.042	C12H16O4S2
271.065	C12H16O5S
287.059	C12H16O6S
282.109	C12H17N3O5
314.082	C12H17N3O5S
314.099	C12H17N3O7
330.094	C12H17N3O8
222.114	C12H17NO3
238.108	C12H17NO4
254.103	C12H17NO5
285.109	C12H18N2O6
249.136	C12H18N4O2
177.128	C12H18O
273.098	C12H18O7
268.13	C12H19N3O4
284.125	C12H19N3O5
300.12	C12H19N3O6
208.134	C12H19NO2
224.129	C12H19NO3
256.119	C12H19NO5
272.114	C12H19NO6
288.109	C12H19NO7
207.15	C12H20N2O
255.135	C12H20N2O4
287.107	C12H20N2O4S
336.068	C12H20NO6SP
179.144	C12H20O
275.096	C12H20O5S
275.114	C12H20O7
307.086	C12H20O7S
270.146	C12H21N3O4
194.155	C12H21NO
210.15	C12H21NO2
242.14	C12H21NO4
258.135	C12H21NO5
322.114	C12H21NO9
259.093	C12H21O2SP
225.161	C12H22N2O2
257.151	C12H22N2O4
305.118	C12H22N2O5S
301.152	C12H22N4O5
341.109	C12H22O11
277.129	C12H22O7
309.101	C12H22O7S
400.103	C12H23N3O10S
240.172	C12H23N3O2
269.154	C12H23N4OP
212.166	C12H23NO2
244.155	C12H23NO4
260.15	C12H23NO5
243.171	C12H24N2O3
307.151	C12H24N2O7
319.127	C12H24N4O2S2
367.129	C12H24N4O7S
407.069	C12H24O11S2
263.132	C12H24O4S
247.155	C12H24O5
263.15	C12H24O6
295.122	C12H24O6S
311.117	C12H24O7S
295.14	C12H24O8
373.147	C12H26N2O11
425.079	C12H26O12S2
313.133	C12H26O7S
297.147	C12H27O6P
311.165	C12H28N2O5S
471.088	C12H29N2O11S2P
327.151	C12H29N2O4SP
325.191	C12H30N4O4S
341.204	C12H30N4O7
354.914	C12H5O7S2P
213.002	C12H6O2S
244.974	C12H6O2S2
228.996	C12H6O3S
260.969	C12H6O3S2
244.991	C12H6O4S
276.964	C12H6O4S2
324.948	C12H6O7S2
276.999	C12H6O8
308.971	C12H6O8S
340.943	C12H6O8S2
228.979	C12H6OS2
212.035	C12H7NO3
228.03	C12H7NO4
275.031	C12H8N2O6
215.017	C12H8O2S
246.989	C12H8O2S2
231.012	C12H8O3S
262.984	C12H8O3S2
247.007	C12H8O4S
278.979	C12H8O4S2
263.002	C12H8O5S
294.974	C12H8O5S2
310.969	C12H8O6S2
310.987	C12H8O8S
199.022	C12H8OS
230.994	C12H8OS2
322.99	C12H9N2O5SP
230.028	C12H9NO2S
262	C12H9NO2S2
230.046	C12H9NO4
342.951	C12H9O6S2P
477.942	C13H10N3O11S2P
197.061	C13H10O2
229.033	C13H10O2S
261.005	C13H10O2S2
245.028	C13H10O3S
277	C13H10O3S2
229.051	C13H10O4
261.023	C13H10O4S
292.995	C13H10O4S2
245.046	C13H10O5
277.018	C13H10O5S
308.99	C13H10O5S2
324.985	C13H10O6S2
372.969	C13H10O9S2
213.038	C13H10OS
245.01	C13H10OS2
448.952	C13H11N2O10S2P
228.067	C13H11NO3
244.062	C13H11NO4
227.083	C13H12N2O2
275.067	C13H12N2O5
255.089	C13H12N4O2
231.049	C13H12O2S
263.021	C13H12O2S2
247.043	C13H12O3S
279.016	C13H12O3S2
263.038	C13H12O4S
295.01	C13H12O4S2
279.033	C13H12O5S
311.005	C13H12O5S2
295.028	C13H12O6S
327	C13H12O6S2
247.026	C13H12OS2
303.048	C13H13N4OSP
214.087	C13H13NO2
230.082	C13H13NO3
262.054	C13H13NO3S
246.077	C13H13NO4
262.072	C13H13NO5
277.083	C13H14N2O5
305.089	C13H14N4O5
265.036	C13H14O2S2
281.031	C13H14O3S2
265.054	C13H14O4S
297.026	C13H14O4S2
249.077	C13H14O5
281.049	C13H14O5S
313.021	C13H14O5S2
265.072	C13H14O6
329.016	C13H14O6S2
260.104	C13H15N3O3
216.103	C13H15NO2
248.093	C13H15NO4
264.088	C13H15NO5
296.078	C13H15NO7
409	C13H15O11SP
231.114	C13H16N2O2
263.104	C13H16N2O4
279.099	C13H16N2O5
323.1	C13H16N4O6
283.047	C13H16O3S2
299.042	C13H16O4S2
315.037	C13H16O5S2
299.059	C13H16O6S
283.082	C13H16O7
299.077	C13H16O8
278.115	C13H17N3O4
310.104	C13H17N3O6
326.099	C13H17N3O7
218.119	C13H17NO2
234.114	C13H17NO3
250.108	C13H17NO4
266.103	C13H17NO5
282.098	C13H17NO6
298.093	C13H17NO7
249.124	C13H18N2O3
265.119	C13H18N2O4
281.114	C13H18N2O5
297.109	C13H18N2O6
293.126	C13H18N4O4
341.11	C13H18N4O7
269.085	C13H18O4S
253.108	C13H18O5
285.08	C13H18O5S
301.093	C13H18O8
312.085	C13H19N3O2S2
296.125	C13H19N3O5
328.115	C13H19N3O7
344.11	C13H19N3O8
251.14	C13H20N2O3
299.125	C13H20N2O6
191.144	C13H20O
271.119	C13H20O6
282.146	C13H21N3O4
298.141	C13H21N3O5
314.136	C13H21N3O6
362.103	C13H21N3O7S
222.15	C13H21NO2
238.145	C13H21NO3
254.14	C13H21NO4
270.135	C13H21NO5
319.095	C13H21O7P
413.105	C13H22N2O13
269.151	C13H22N2O4
285.146	C13H22N2O5
381.107	C13H23N2O9P
268.167	C13H23N3O3
284.162	C13H23N3O4
316.151	C13H23N3O6
224.166	C13H23NO2
240.161	C13H23NO3
256.155	C13H23NO4
272.15	C13H23NO5
337.106	C13H23O8P
271.166	C13H24N2O4
319.133	C13H24N2O5S
315.167	C13H24N4O5
331.162	C13H24N4O6
195.175	C13H24O
275.15	C13H24O6
286.177	C13H25N3O4
334.144	C13H25N3O5S
226.181	C13H25NO2
258.171	C13H25NO4
274.166	C13H25NO5
245.176	C13H26O4
309.138	C13H26O6S
339.177	C13H28N2O8
399.156	C13H28N4O8S
311.171	C13H28O8
294.184	C13H30NO4P
305.211	C13H31N4O2P
339.207	C13H32N4O4S
355.202	C13H32N4O5S
371.197	C13H32N4O6S
406.949	C13H5N4O8SP
408.991	C13H6N4O12
368.973	C13H6O13
256.974	C13H6O2S2
272.969	C13H6O3S2
256.991	C13H6O4S
288.963	C13H6O4S2
272.986	C13H6O5S
304.958	C13H6O5S2
336.948	C13H6O7S2
288.999	C13H6O8
304.994	C13H6O9
240.979	C13H6OS2
288.991	C13H7O6P
426.966	C13H8N4O9S2
195.045	C13H8O2
227.017	C13H8O2S
258.989	C13H8O2S2
211.04	C13H8O3
243.012	C13H8O3S
274.984	C13H8O3S2
227.035	C13H8O4
259.007	C13H8O4S
290.979	C13H8O4S2
275.002	C13H8O5S
306.974	C13H8O5S2
242.994	C13H8OS2
258.023	C13H9NO3S
241.033	C14H10O2S
273.005	C14H10O2S2
225.056	C14H10O3
257.028	C14H10O3S
289	C14H10O3S2
241.051	C14H10O4
273.023	C14H10O4S
304.995	C14H10O4S2
289.018	C14H10O5S
320.99	C14H10O5S2
305.013	C14H10O6S
336.985	C14H10O6S2
368.974	C14H10O8S2
257.01	C14H10OS2
256.062	C14H11NO4
255.078	C14H12N2O3
271.072	C14H12N2O4
283.084	C14H12N4O3
304.02	C14H12NO3SP
211.076	C14H12O2
243.049	C14H12O2S
275.021	C14H12O2S2
259.043	C14H12O3S
291.016	C14H12O3S2
243.066	C14H12O4
275.038	C14H12O4S
307.01	C14H12O4S2
291.033	C14H12O5S
323.005	C14H12O5S2
307.028	C14H12O6S
339	C14H12O6S2
354.995	C14H12O7S2
242.082	C14H13NO3
258.077	C14H13NO4
274.072	C14H13NO5
257.093	C14H14N2O3
273.088	C14H14N2O4
213.092	C14H14O2
261.059	C14H14O3S
293.031	C14H14O3S2
245.082	C14H14O4
277.054	C14H14O4S
309.026	C14H14O4S2
293.049	C14H14O5S
325.021	C14H14O5S2
309.044	C14H14O6S
341.016	C14H14O6S2
293.067	C14H14O7
357.011	C14H14O7S2
228.103	C14H15NO2
244.098	C14H15NO3
260.093	C14H15NO4
276.088	C14H15NO5
227.119	C14H16N2O
275.104	C14H16N2O4
291.099	C14H16N2O5
307.094	C14H16N2O6
323.088	C14H16N2O7
367.09	C14H16N4O8
391.034	C14H16O11S
295.047	C14H16O3S2
311.042	C14H16O4S2
295.065	C14H16O5S
327.037	C14H16O5S2
279.087	C14H16O6
311.059	C14H16O6S
295.082	C14H16O7
274.12	C14H17N3O3
290.115	C14H17N3O4
246.114	C14H17NO3
262.108	C14H17NO4
294.081	C14H17NO4S
278.103	C14H17NO5
294.098	C14H17NO6
261.124	C14H18N2O3
293.114	C14H18N2O5
233.118	C14H18O3
297.098	C14H18O7
313.093	C14H18O8
292.13	C14H19N3O4
308.125	C14H19N3O5
324.12	C14H19N3O6
232.134	C14H19NO2
248.129	C14H19NO3
264.124	C14H19NO4
328.104	C14H19NO8
263.14	C14H20N2O3
279.135	C14H20N2O4
295.13	C14H20N2O5
323.136	C14H20N4O5
299.096	C14H20O5S
299.114	C14H20O7
310.141	C14H21N3O5
326.136	C14H21N3O6
342.131	C14H21N3O7
358.126	C14H21N3O8
234.15	C14H21NO2
266.14	C14H21NO4
282.135	C14H21NO5
265.156	C14H22N2O3
297.146	C14H22N2O5
345.13	C14H22N2O8
341.147	C14H22N4O6
269.122	C14H22O3S
285.117	C14H22O4S
301.129	C14H22O7
280.167	C14H23N3O3
312.139	C14H23N3O3S
312.156	C14H23N3O5
236.166	C14H23NO2
252.161	C14H23NO3
268.155	C14H23NO4
284.15	C14H23NO5
348.095	C14H23NO5S2
300.145	C14H23NO6
285.126	C14H23O4P
301.121	C14H23O5P
411.108	C14H24N2O10S
283.166	C14H24N2O4
299.161	C14H24N2O5
327.167	C14H24N4O5
331.125	C14H25N2O3SP
411.082	C14H25N2O6S2P
298.177	C14H25N3O4
314.172	C14H25N3O5
330.167	C14H25N3O6
222.186	C14H25NO
238.181	C14H25NO2
270.153	C14H25NO2S
254.176	C14H25NO3
286.166	C14H25NO5
334.133	C14H25NO6S
285.182	C14H26N2O4
349.126	C14H26N2O4S2
329.183	C14H26N4O5
345.178	C14H26N4O6
289.166	C14H26O6
305.161	C14H26O7
337.133	C14H26O7S
413.115	C14H27N2O8SP
444.129	C14H27N3O11S
300.193	C14H27N3O4
224.202	C14H27NO
240.197	C14H27NO2
256.192	C14H27NO3
272.187	C14H27NO4
288.182	C14H27NO5
304.177	C14H27NO6
255.208	C14H28N2O2
271.203	C14H28N2O3
299.209	C14H28N4O3
275.186	C14H28O5
307.158	C14H28O5S
291.181	C14H28O6
323.153	C14H28O6S
307.176	C14H28O7
339.148	C14H28O7S
323.171	C14H28O8
339.166	C14H28O9
446.163	C14H29N3O13
299.201	C14H29N4OP
226.218	C14H29NO
242.213	C14H29NO2
397.159	C14H30N4O5S2
341.164	C14H30O7S
301.216	C14H31N4OP
341.173	C14H31O7P
357.168	C14H31O8P
324.195	C14H32NO5P
339.188	C14H33N2O3SP
390.961	C14H5N2O10P
422.933	C14H5N2O10SP
406.956	C14H5N2O11P
470.918	C14H5N2O13SP
284.969	C14H6O3S2
300.963	C14H6O4S2
316.994	C14H6O9
329.005	C14H6N2O8
327.986	C14H7N3O3S2
312	C14H8N3O2SP
270.989	C14H8O2S2
223.04	C14H8O3
255.012	C14H8O3S
286.984	C14H8O3S2
239.035	C14H8O4
271.007	C14H8O4S
302.979	C14H8O4S2
255.03	C14H8O5
287.002	C14H8O5S
318.974	C14H8O5S2
302.997	C14H8O6S
334.969	C14H8O6S2
350.964	C14H8O7S2
382.954	C14H8O9S2
254.994	C14H8OS2
485.983	C15H10N3O14P
253.033	C15H10O2S
269.028	C15H10O3S
301	C15H10O3S2
285.023	C15H10O4S
316.995	C15H10O4S2
269.046	C15H10O5
301.018	C15H10O5S
332.99	C15H10O5S2
285.04	C15H10O6
317.013	C15H10O6S
348.985	C15H10O6S2
364.98	C15H10O7S2
269.01	C15H10OS2
360.988	C15H11N2O3S2P
283.072	C15H12N2O4
299.032	C15H12N2OS2
239.071	C15H12O3
271.043	C15H12O3S
303.016	C15H12O3S2
255.066	C15H12O4
287.038	C15H12O4S
319.01	C15H12O4S2
303.033	C15H12O5S
335.005	C15H12O5S2
319.028	C15H12O6S
351	C15H12O6S2
382.99	C15H12O8S2
254.065	C15H13NOS
253.098	C15H14N2O2
285.088	C15H14N2O4
313.094	C15H14N4O4
241.087	C15H14O3
305.031	C15H14O3S2
289.054	C15H14O4S
321.026	C15H14O4S2
273.077	C15H14O5
305.049	C15H14O5S
337.021	C15H14O5S2
321.044	C15H14O6S
353.016	C15H14O6S2
337.039	C15H14O7S
369.011	C15H14O7S2
316.094	C15H15N3O5
240.103	C15H15NO2
304.047	C15H15NO2S2
256.098	C15H15NO3
320.042	C15H15NO3S2
304.065	C15H15NO4S
288.088	C15H15NO5
304.083	C15H15NO6
256.08	C15H15NOS
288.052	C15H15NOS2
255.114	C15H16N2O2
287.104	C15H16N2O4
303.099	C15H16N2O5
319.094	C15H16N2O6
379.09	C15H16N4O8
307.047	C15H16O3S2
323.042	C15H16O4S2
275.093	C15H16O5
339.037	C15H16O5S2
291.087	C15H16O6
323.059	C15H16O6S
355.032	C15H16O6S2
339.054	C15H16O7S
286.12	C15H17N3O3
318.11	C15H17N3O5
242.119	C15H17NO2
258.114	C15H17NO3
290.103	C15H17NO5
306.098	C15H17NO6
257.13	C15H18N2O2
289.119	C15H18N2O4
305.114	C15H18N2O5
337.086	C15H18N2O5S
321.109	C15H18N2O6
381.105	C15H18N4O8
325.057	C15H18O4S2
293.103	C15H18O6
336.12	C15H19N3O6
260.129	C15H19NO3
276.124	C15H19NO4
259.145	C15H20N2O2
275.14	C15H20N2O3
291.135	C15H20N2O4
307.13	C15H20N2O5
339.102	C15H20N2O5S
323.125	C15H20N2O6
355.097	C15H20N2O6S
355.115	C15H20N2O8
335.136	C15H20N4O5
399.098	C15H20N4O7S
263.129	C15H20O4
295.119	C15H20O6
327.108	C15H20O8
355.089	C15H21N2O4SP
482.072	C15H21N3O13S
306.146	C15H21N3O4
322.141	C15H21N3O5
338.136	C15H21N3O6
383.113	C15H21N4O6P
246.15	C15H21NO2
262.145	C15H21NO3
278.14	C15H21NO4
294.135	C15H21NO5
310.13	C15H21NO6
277.156	C15H22N2O3
293.151	C15H22N2O4
309.146	C15H22N2O5
337.152	C15H22N4O5
281.122	C15H22O3S
297.117	C15H22O4S
313.112	C15H22O5S
329.106	C15H22O6S
313.129	C15H22O7
405.071	C15H23N2O5S2P
308.162	C15H23N3O4
324.157	C15H23N3O5
340.151	C15H23N3O6
372.124	C15H23N3O6S
356.146	C15H23N3O7
372.141	C15H23N3O8
385.11	C15H23N4O4SP
248.166	C15H23NO2
264.161	C15H23NO3
280.155	C15H23NO4
296.15	C15H23NO5
328.14	C15H23NO7
439.103	C15H24N2O11S
339.167	C15H24N4O5
355.162	C15H24N4O6
371.157	C15H24N4O7
315.145	C15H24O7
342.149	C15H25N3O4S
326.172	C15H25N3O5
342.167	C15H25N3O6
266.176	C15H25NO3
282.171	C15H25NO4
298.166	C15H25NO5
297.182	C15H26N2O4
341.183	C15H26N4O5
373.173	C15H26N4O7
309.176	C15H26N4OS
221.191	C15H26O
301.166	C15H26O6
409.103	C15H27N2O5S2P
312.193	C15H27N3O4
328.188	C15H27N3O5
344.183	C15H27N3O6
325.18	C15H27N4O2P
268.192	C15H27NO3
284.187	C15H27NO4
300.182	C15H27NO5
316.177	C15H27NO6
332.171	C15H27NO7
299.198	C15H28N2O4
347.165	C15H28N2O5S
343.199	C15H28N4O5
359.194	C15H28N4O6
319.159	C15H28O5S
303.181	C15H28O6
335.153	C15H28O6S
427.131	C15H29N2O8SP
314.209	C15H29N3O4
330.203	C15H29N3O5
270.207	C15H29NO3
302.197	C15H29NO5
334.169	C15H29NO5S
366.159	C15H29NO7S
429.173	C15H30N2O12
289.202	C15H30O5
337.169	C15H30O6S
307.195	C15H32O4S
339.202	C15H32O8
355.197	C15H32O9
466.178	C15H33NO15
322.215	C15H34NO4P
353.203	C15H35N2O3SP
448.189	C15H36N3O8SP
292.036	C15H7N3O4
279.999	C15H8NOSP
490.923	C15H8O15S2
283.007	C15H8O4S
314.979	C15H8O4S2
299.002	C15H8O5S
330.974	C15H8O5S2
346.969	C15H8O6S2
310.029	C15H9N3O3S
341.982	C16H10NO2S2P
313	C16H10O3S2
344.99	C16H10O5S2
329.013	C16H10O6S
360.985	C16H10O6S2
279.06	C16H12N2OS
267.048	C16H12O2S
283.061	C16H12O5
315.033	C16H12O5S
347.005	C16H12O5S2
299.056	C16H12O6
331.028	C16H12O6S
363	C16H12O6S2
378.995	C16H12O7S2
294.071	C16H13N3OS
266.082	C16H13NO3
346.039	C16H13NO6S
266.065	C16H13NOS
265.098	C16H14N2O2
313.047	C16H14N2OS2
508.97	C16H14O15S2
253.087	C16H14O3
269.082	C16H14O4
301.054	C16H14O4S
333.026	C16H14O4S2
285.077	C16H14O5
349.021	C16H14O5S2
333.044	C16H14O6S
365.016	C16H14O6S2
328.058	C16H15N3OS2
284.093	C16H15NO4
300.088	C16H15NO5
283.109	C16H16N2O3
299.104	C16H16N2O4
315.099	C16H16N2O5
331.094	C16H16N2O6
303.07	C16H16O4S
287.092	C16H16O5
319.065	C16H16O5S
351.037	C16H16O5S2
303.087	C16H16O6
315.073	C16H17N2OSP
314.115	C16H17N3O4
330.11	C16H17N3O5
286.108	C16H17NO4
318.098	C16H17NO6
285.124	C16H18N2O3
317.096	C16H18N2O3S
301.119	C16H18N2O4
317.114	C16H18N2O5
333.109	C16H18N2O6
394.045	C16H18N3O3S2P
273.113	C16H18O4
337.057	C16H18O4S2
353.052	C16H18O5S2
369.047	C16H18O6S2
385.042	C16H18O7S2
332.125	C16H19N3O5
348.12	C16H19N3O6
409.092	C16H19N4O7P
288.106	C16H19NO2S
288.124	C16H19NO4
304.119	C16H19NO5
384.058	C16H19NO6S2
351.084	C16H20N2O3S2
303.135	C16H20N2O4
319.13	C16H20N2O5
335.125	C16H20N2O6
367.115	C16H20N2O8
411.116	C16H20N4O9
291.124	C16H20O5
307.119	C16H20O6
323.114	C16H20O7
387.058	C16H20O7S2
339.109	C16H20O8
318.146	C16H21N3O4
334.141	C16H21N3O5
350.136	C16H21N3O6
274.145	C16H21NO3
306.135	C16H21NO5
322.13	C16H21NO6
349.152	C16H22N4O5
365.147	C16H22N4O6
293.122	C16H22O3S
293.139	C16H22O5
325.112	C16H22O5S
309.134	C16H22O6
320.162	C16H23N3O4
336.157	C16H23N3O5
352.151	C16H23N3O6
368.146	C16H23N3O7
324.11	C16H23NO2S2
276.161	C16H23NO3
308.15	C16H23NO5
325.103	C16H23O3SP
291.171	C16H24N2O3
323.161	C16H24N2O5
387.141	C16H24N2O9
351.167	C16H24N4O5
327.109	C16H24O3S2
311.132	C16H24O4S
327.127	C16H24O5S
327.145	C16H24O7
370.126	C16H25N3O3S2
338.172	C16H25N3O5
370.162	C16H25N3O7
495.114	C16H25N4O12P
262.181	C16H25NO2
278.176	C16H25NO3
342.12	C16H25NO3S2
294.171	C16H25NO4
310.166	C16H25NO5
405.152	C16H26N2O10
453.118	C16H26N2O11S
369.178	C16H26N4O6
385.173	C16H26N4O7
233.191	C16H26O
313.148	C16H26O4S
313.166	C16H26O6
329.161	C16H26O7
324.193	C16H27N3O4
340.188	C16H27N3O5
356.183	C16H27N3O6
264.197	C16H27NO2
280.192	C16H27NO3
312.182	C16H27NO5
311.198	C16H28N2O4
355.199	C16H28N4O5
371.194	C16H28N4O6
387.189	C16H28N4O7
296.178	C16H28NO2P
312.173	C16H28NO3P
251.202	C16H28O2
331.176	C16H28O7
326.209	C16H29N3O4
358.198	C16H29N3O6
250.218	C16H29NO
266.213	C16H29NO2
282.207	C16H29NO3
298.202	C16H29NO4
314.197	C16H29NO5
330.192	C16H29NO6
357.214	C16H30N4O5
317.197	C16H30O6
441.147	C16H31N2O8SP
489.114	C16H31N2O9S2P
296.234	C16H31N3O2
252.233	C16H31NO
268.228	C16H31NO2
284.223	C16H31NO3
300.218	C16H31NO4
316.213	C16H31NO5
348.185	C16H31NO5S
429.153	C16H31O11P
424.168	C16H32N3O6SP
383.192	C16H32O10
303.218	C16H32O5
319.213	C16H32O6
351.185	C16H32O6S
442.169	C16H33N3O7S2
462.183	C16H33NO14
286.239	C16H33NO3
477.176	C16H34N2O12S
414.19	C16H34NO9P
305.216	C16H34O3S
369.195	C16H34O7S
385.19	C16H34O8S
321.22	C16H35O4P
385.2	C16H35O8P
397.249	C16H38N4O5S
399.97	C16H7N3O6S2
384.011	C16H7N3O9
450.99	C16H8N2O14
482.963	C16H8N2O14S
466.959	C16H9N2O11SP
449.987	C17H10NO12P
481.959	C17H10NO12SP
529.926	C17H10NO13S2P
433.974	C17H10NO9SP
447.992	C17H11N3O8S2
290.094	C17H13N3O2
309.088	C17H14N2O4
361.021	C17H14O5S2
377.016	C17H14O6S2
421.009	C17H15N2O5S2P
340.094	C17H15N3O5
296.075	C17H15NO2S
299.093	C17H16O5
379.031	C17H16O6S2
342.11	C17H17N3O5
298.091	C17H17NO2S
314.103	C17H17NO5
282.096	C17H17NOS
313.119	C17H18N2O4
329.114	C17H18N2O5
422.04	C17H18N3O4S2P
357.121	C17H18N4O5
373.115	C17H18N4O6
357.085	C17H18N4OS2
301.108	C17H18O5
317.103	C17H18O6
328.113	C17H19N3O2S
315.135	C17H20N2O4
331.13	C17H20N2O5
347.125	C17H20N2O6
447.042	C17H20O10S2
303.124	C17H20O5
319.119	C17H20O6
335.114	C17H20O7
379.071	C17H21N2O2S2P
270.15	C17H21NO2
302.14	C17H21NO4
318.135	C17H21NO5
317.151	C17H22N2O4
333.146	C17H22N2O5
349.141	C17H22N2O6
385.114	C17H22O10
305.122	C17H22O3S
305.139	C17H22O5
321.134	C17H22O6
337.129	C17H22O7
316.167	C17H23N3O3
332.162	C17H23N3O4
348.156	C17H23N3O5
364.151	C17H23N3O6
288.161	C17H23NO3
320.15	C17H23NO5
319.166	C17H24N2O4
443.142	C17H24N4O10
395.122	C17H24N4O3S2
363.167	C17H24N4O5
379.162	C17H24N4O6
395.157	C17H24N4O7
259.17	C17H24O2
307.137	C17H24O3S
339.145	C17H24O7
334.177	C17H25N3O4
350.172	C17H25N3O5
366.167	C17H25N3O6
290.176	C17H25NO3
306.171	C17H25NO4
322.166	C17H25NO5
338.161	C17H25NO6
381.178	C17H26N4O6
341.143	C17H26O5S
341.161	C17H26O7
357.155	C17H26O8
352.188	C17H27N3O5
384.178	C17H27N3O7
276.197	C17H27NO2
308.187	C17H27NO4
324.182	C17H27NO5
340.177	C17H27NO6
367.199	C17H28N4O5
383.194	C17H28N4O6
399.189	C17H28N4O7
415.183	C17H28N4O8
247.207	C17H28O
263.202	C17H28O2
295.191	C17H28O4
327.181	C17H28O6
386.176	C17H29N3O5S
402.17	C17H29N3O6S
294.207	C17H29NO3
310.202	C17H29NO4
326.197	C17H29NO5
342.192	C17H29NO6
407.148	C17H29O9P
309.218	C17H30N2O3
325.213	C17H30N2O4
341.208	C17H30N2O5
353.202	C17H30N4O2S
385.191	C17H30N4O4S
369.214	C17H30N4O5
385.209	C17H30N4O6
401.204	C17H30N4O7
249.222	C17H30O
265.217	C17H30O2
340.224	C17H31N3O4
372.214	C17H31N3O6
296.223	C17H31NO3
312.218	C17H31NO4
328.213	C17H31NO5
344.208	C17H31NO6
471.183	C17H32N2O13
327.229	C17H32N2O4
371.23	C17H32N4O5
387.225	C17H32N4O6
411.187	C17H32O11
519.124	C17H33N2O10S2P
342.24	C17H33N3O4
282.244	C17H33NO2
298.239	C17H33NO3
457.204	C17H34N2O12
285.244	C17H34O3
301.238	C17H34O4
421.187	C17H35N4O2S2P
364.226	C17H36NO5P
319.231	C17H36O3S
383.229	C17H36O9
570.192	C17H38N3O16P
397.247	C17H39N2O6P
491.231	C17H41N4O8SP
320.969	C17H6O3S2
444.936	C17H7N2O7S2P
412.964	C17H7N2O7SP
511.915	C17H8NO12S2P
383.007	C17H9N2O7P
414.98	C17H9N2O7SP
462.946	C17H9N2O8S2P
302.039	C17H9N3OS
369.007	C18H10O7S
460.967	C18H11N2O7S2P
428.995	C18H11N2O7SP
430.993	C18H13N2O5S2P
334.066	C18H13N3O2S
417.014	C18H15N2O4S2P
484.001	C18H15NO11S2
383.1	C18H16N4O6
311.093	C18H16O5
279.085	C18H16OS
326.103	C18H17NO5
325.119	C18H18N2O4
385.115	C18H18N4O6
358.049	C18H18NOS2P
313.108	C18H18O5
329.103	C18H18O6
389.073	C18H19N2O4SP
311.14	C18H20N2O3
327.135	C18H20N2O4
343.13	C18H20N2O5
359.125	C18H20N2O6
375.12	C18H20N2O7
387.131	C18H20N4O6
403.126	C18H20N4O7
315.124	C18H20O5
363.091	C18H20O6S
342.146	C18H21N3O4
313.156	C18H22N2O3
329.151	C18H22N2O4
345.146	C18H22N2O5
377.135	C18H22N2O7
309.172	C18H22N4O
357.157	C18H22N4O4
389.147	C18H22N4O6
285.15	C18H22O3
301.145	C18H22O4
317.139	C18H22O5
333.134	C18H22O6
360.157	C18H23N3O5
376.151	C18H23N3O6
300.161	C18H23NO3
316.155	C18H23NO4
332.15	C18H23NO5
375.167	C18H24N4O5
391.162	C18H24N4O6
271.17	C18H24O2
287.165	C18H24O3
303.16	C18H24O4
335.15	C18H24O6
362.172	C18H25N3O5
378.167	C18H25N3O6
302.176	C18H25NO3
318.171	C18H25NO4
334.166	C18H25NO5
317.187	C18H26N2O3
409.173	C18H26N4O7
273.186	C18H26O2
289.181	C18H26O3
321.171	C18H26O5
337.166	C18H26O6
353.161	C18H26O7
509.082	C18H27N2O9S2P
364.188	C18H27N3O5
380.183	C18H27N3O6
288.197	C18H27NO2
304.192	C18H27NO3
320.187	C18H27NO4
336.182	C18H27NO5
352.177	C18H27NO6
433.109	C18H27O8SP
543.131	C18H28N2O17
395.193	C18H28N4O6
275.202	C18H28O2
355.158	C18H28O5S
355.176	C18H28O7
371.171	C18H28O8
366.203	C18H29N3O5
274.218	C18H29NO
290.213	C18H29NO2
306.207	C18H29NO3
322.202	C18H29NO4
338.197	C18H29NO5
354.192	C18H29NO6
370.187	C18H29NO7
355.15	C18H29O3SP
337.213	C18H30N2O4
353.208	C18H30N2O5
461.189	C18H30N4O10
397.209	C18H30N4O6
413.204	C18H30N4O7
277.217	C18H30O2
341.197	C18H30O6
357.192	C18H30O7
528.168	C18H31N3O15
276.233	C18H31NO
324.218	C18H31NO4
340.213	C18H31NO5
356.208	C18H31NO6
372.203	C18H31NO7
404.175	C18H31NO7S
323.234	C18H32N2O3
355.224	C18H32N2O5
371.219	C18H32N2O6
383.23	C18H32N4O5
415.202	C18H32N4O5S
399.225	C18H32N4O6
431.197	C18H32N4O6S
415.22	C18H32N4O7
359.208	C18H32O7
375.202	C18H32O8
358.224	C18H33NO6
374.218	C18H33NO7
406.191	C18H33NO7S
357.24	C18H34N2O5
385.246	C18H34N4O5
401.241	C18H34N4O6
417.236	C18H34N4O7
521.137	C18H34O13S2
393.178	C18H34O5S2
345.228	C18H34O6
361.223	C18H34O7
393.195	C18H34O7S
377.218	C18H34O8
409.19	C18H34O8S
280.265	C18H35NO
328.249	C18H35NO4
344.244	C18H35NO5
376.216	C18H35NO5S
360.239	C18H35NO6
392.211	C18H35NO6S
408.206	C18H35NO7S
427.218	C18H36O11
347.244	C18H36O6
363.239	C18H36O7
455.181	C18H37N2O5S2P
314.27	C18H37NO3
394.227	C18H37NO6S
411.215	C18H37O8P
413.239	C18H38O10
349.242	C18H38O4S
397.244	C18H38O9
429.216	C18H38O9S
445.221	C18H39O10P
477.175	C18H39O8S2P
507.197	C18H41N2O8S2P
427.954	C18H7NO8S2
357.045	C19H10N4O2S
536.965	C19H11N2O13SP
660.94	C19H11N4O19SP
347.059	C19H13N2O3P
426.998	C19H13N2O4S2P
257.097	C19H14O
305.064	C19H14O2S
307.08	C19H16O2S
449.04	C19H19N2O5S2P
279.139	C19H20O2
327.124	C19H20O5
351.138	C19H21N4OP
357.146	C19H22N2O5
373.141	C19H22N2O6
417.142	C19H22N4O7
297.15	C19H22O3
361.094	C19H22O3S2
313.145	C19H22O4
377.089	C19H22O4S2
329.139	C19H22O5
375.156	C19H24N2O6
391.151	C19H24N2O7
451.129	C19H24N4O7S
331.155	C19H24O5
427.107	C19H24O9S
358.177	C19H25N3O4
374.172	C19H25N3O5
390.167	C19H25N3O6
406.162	C19H25N3O7
377.172	C19H26N2O6
405.178	C19H26N4O6
437.168	C19H26N4O8
301.181	C19H26O3
317.176	C19H26O4
333.171	C19H26O5
349.166	C19H26O6
361.151	C19H27N2OSP
360.193	C19H27N3O4
376.188	C19H27N3O5
392.183	C19H27N3O6
316.192	C19H27NO3
348.182	C19H27NO5
391.199	C19H28N4O5
407.194	C19H28N4O6
303.197	C19H28O3
319.191	C19H28O4
335.186	C19H28O5
351.181	C19H28O6
367.176	C19H28O7
475.131	C19H29N2O8SP
474.173	C19H29N3O11
362.209	C19H29N3O4
394.198	C19H29N3O6
350.197	C19H29NO5
479.097	C19H29O8S2P
413.157	C19H30N2O4S2
442.175	C19H30N3O7P
409.209	C19H30N4O6
353.179	C19H30O4S
353.197	C19H30O6
369.192	C19H30O7
365.182	C19H31N2OSP
432.188	C19H31NO10
320.223	C19H31NO3
336.218	C19H31NO4
352.213	C19H31NO5
463.193	C19H32N2O11
495.183	C19H32N2O13
383.219	C19H32N2O6
395.23	C19H32N4O5
411.225	C19H32N4O6
427.22	C19H32N4O7
443.215	C19H32N4O8
307.228	C19H32O3
323.223	C19H32O4
355.195	C19H32O4S
339.218	C19H32O5
355.213	C19H32O6
419.157	C19H32O6S2
371.208	C19H32O7
322.239	C19H33NO3
338.234	C19H33NO4
354.229	C19H33NO5
370.224	C19H33NO6
355.204	C19H33O4P
465.209	C19H34N2O11
353.245	C19H34N2O4
369.24	C19H34N2O5
385.234	C19H34N2O6
397.246	C19H34N4O5
413.241	C19H34N4O6
429.236	C19H34N4O7
445.23	C19H34N4O8
309.244	C19H34O3
325.238	C19H34O4
389.183	C19H34O4S2
373.223	C19H34O7
389.218	C19H34O8
481.196	C19H35N2O10P
340.249	C19H35NO4
356.244	C19H35NO5
388.216	C19H35NO5S
372.239	C19H35NO6
483.219	C19H36N2O12
355.26	C19H36N2O4
387.25	C19H36N2O6
399.261	C19H36N4O5
455.214	C19H36O12
295.264	C19H36O2
311.259	C19H36O3
359.244	C19H36O6
375.239	C19H36O7
407.211	C19H36O7S
495.205	C19H37N4O7SP
342.265	C19H37NO4
390.232	C19H37NO5S
406.227	C19H37NO6S
422.222	C19H37NO7S
341.281	C19H38N2O3
438.226	C19H38NO8P
329.27	C19H38O4
548.213	C19H39N3O13S
433.223	C19H39N4OS2P
392.248	C19H39NO5S
408.243	C19H39NO6S
500.926	C19H7N2O9S2P
614.906	C19H9N2O16S2P
421.032	C20H10N2O9
280.077	C20H11NO
283.077	C20H12O2
454.009	C20H14N3O4S2P
422.037	C20H14N3O4SP
421.035	C20H15N4OS2P
319.097	C20H16O4
351.087	C20H16O6
554.053	C20H17N3O16
441.105	C20H18N4O8
305.118	C20H18O3
338.14	C20H21NO4
354.135	C20H21NO5
477.126	C20H22N4O10
309.15	C20H22O3
387.156	C20H24N2O6
418.162	C20H25N3O7
390.12	C20H25NO3S2
401.183	C20H26N4O5
449.15	C20H26N4O6S
433.173	C20H26N4O7
297.186	C20H26O2
329.176	C20H26O4
345.171	C20H26O5
419.194	C20H28N4O6
435.189	C20H28N4O7
328.183	C20H28NOP
331.191	C20H28O4
347.186	C20H28O5
363.181	C20H28O6
379.176	C20H28O7
374.209	C20H29N3O4
390.203	C20H29N3O5
406.198	C20H29N3O6
467.17	C20H29N4O7P
362.197	C20H29NO5
405.214	C20H30N4O5
421.209	C20H30N4O6
365.197	C20H30O6
381.192	C20H30O7
425.167	C20H31N2O4SP
376.224	C20H31N3O4
392.219	C20H31N3O5
364.213	C20H31NO5
380.208	C20H31NO6
491.188	C20H32N2O12
424.165	C20H32N3OS2P
391.235	C20H32N4O4
471.174	C20H32N4O5S2
423.225	C20H32N4O6
439.22	C20H32N4O7
447.187	C20H32O11
479.177	C20H32O13
319.228	C20H32O3
335.223	C20H32O4
351.218	C20H32O5
367.213	C20H32O6
383.208	C20H32O7
410.194	C20H33N3O2S2
366.229	C20H33NO5
382.224	C20H33NO6
409.246	C20H34N4O5
425.241	C20H34N4O6
441.236	C20H34N4O7
457.23	C20H34N4O8
321.244	C20H34O3
337.238	C20H34O4
353.233	C20H34O5
369.228	C20H34O6
385.223	C20H34O7
401.218	C20H34O8
433.19	C20H34O8S
477.165	C20H35N2O5S2P
496.204	C20H35NO13
352.249	C20H35NO4
367.26	C20H36N2O4
383.255	C20H36N2O5
399.25	C20H36N2O6
411.261	C20H36N4O5
427.256	C20H36N4O6
443.251	C20H36N4O7
459.246	C20H36N4O8
480.201	C20H36NO10P
496.196	C20H36NO11P
307.264	C20H36O2
323.259	C20H36O3
339.254	C20H36O4
403.198	C20H36O4S2
387.239	C20H36O7
403.234	C20H36O8
451.201	C20H36O9S
495.211	C20H37N2O10P
495.194	C20H37N2O8SP
354.265	C20H37NO4
370.26	C20H37NO5
386.255	C20H37NO6
385.271	C20H38N2O5
430.23	C20H38N3O3SP
413.277	C20H38N4O5
482.216	C20H38NO10P
530.165	C20H38NO9S2P
357.265	C20H38O5
373.26	C20H38O6
576.19	C20H39N3O12S2
388.271	C20H39NO6
484.232	C20H40NO10P
420.216	C20H40NO2S2P
455.25	C20H40O11
471.245	C20H40O12
327.29	C20H40O3
391.27	C20H40O7
407.265	C20H40O8
423.26	C20H40O9
598.202	C20H41NO17S
473.243	C20H42O10S
457.265	C20H42O11
409.263	C20H42O6S
560.911	C20H7N2O12S2P
470.948	C20H8O10S2
452.974	C21H10O8S2
644.923	C21H11O20SP
339.069	C21H13N2OP
504.991	C21H14O11S2
313.087	C21H14O3
328.098	C21H15NO3
468.025	C21H16N3O4S2P
443.026	C21H16O7S2
285.128	C21H18O
333.113	C21H18O4
335.129	C21H20O4
477.079	C21H22N2O7S2
473.132	C21H22N4O9
413.109	C21H23N2O3SP
352.138	C21H23NO2S
431.146	C21H24N2O8
491.142	C21H24N4O10
339.16	C21H24O4
355.155	C21H24O5
371.15	C21H24O6
398.172	C21H25N3O5
414.167	C21H25N3O6
338.176	C21H25NO3
370.131	C21H25NOS2
397.188	C21H26N4O4
325.181	C21H26O3
357.171	C21H26O5
373.166	C21H26O6
400.188	C21H27N3O5
416.183	C21H27N3O6
431.194	C21H28N4O6
343.192	C21H28O4
375.181	C21H28O6
391.176	C21H28O7
402.203	C21H29N3O5
433.209	C21H30N4O6
449.204	C21H30N4O7
342.199	C21H30NOP
313.217	C21H30O2
329.212	C21H30O3
345.207	C21H30O4
361.202	C21H30O5
377.197	C21H30O6
417.188	C21H31N4OSP
424.162	C21H31NO4S2
451.22	C21H32N4O7
347.223	C21H32O4
363.218	C21H32O5
379.213	C21H32O6
390.24	C21H33N3O4
406.235	C21H33N3O5
378.229	C21H33NO5
394.223	C21H33NO6
441.189	C21H34N2O4S2
393.24	C21H34N2O5
409.234	C21H34N2O6
374.237	C21H34N3OP
438.181	C21H34N3OS2P
421.246	C21H34N4O5
453.236	C21H34N4O7
333.243	C21H34O3
349.238	C21H34O4
365.233	C21H34O5
429.177	C21H34O5S2
381.228	C21H34O6
397.223	C21H34O7
396.239	C21H35NO6
443.204	C21H36N2O4S2
395.255	C21H36N2O5
411.25	C21H36N2O6
423.261	C21H36N4O5
455.233	C21H36N4O5S
439.256	C21H36N4O6
455.251	C21H36N4O7
479.196	C21H36O10S
367.231	C21H36O3S
399.203	C21H36O3S2
351.254	C21H36O4
367.249	C21H36O5
383.244	C21H36O6
415.234	C21H36O8
431.229	C21H36O9
382.26	C21H37NO5
431.221	C21H37O7P
447.216	C21H37O8P
397.271	C21H38N2O5
413.266	C21H38N2O6
429.261	C21H38N2O7
425.277	C21H38N4O5
457.249	C21H38N4O5S
441.272	C21H38N4O6
353.27	C21H38O4
417.214	C21H38O4S2
369.265	C21H38O5
385.26	C21H38O6
384.276	C21H39NO5
448.22	C21H39NO5S2
399.286	C21H40N2O5
443.288	C21H40N4O6
478.241	C21H41N3O5S2
402.268	C21H41NO4S
418.263	C21H41NO5S
434.258	C21H41NO6S
325.311	C21H42O2
485.225	C21H42O8S2
484.276	C21H43NO11
420.279	C21H43NO5S
436.274	C21H43NO6S
588.905	C21H7N2O13S2P
522.966	C21H8N4O9S2
590.921	C21H9N2O13S2P
637.93	C21H9N3O17S2
636.927	C22H11N2O15S2P
400.986	C22H11O2S2P
327.103	C22H16O3
326.119	C22H17NO2
365.139	C22H22O5
487.147	C22H24N4O9
383.114	C22H24O2S2
399.101	C22H25OS2P
505.158	C22H26N4O10
353.158	C22H26O2S
384.146	C22H27NOS2
370.202	C22H29NO4
386.197	C22H29NO5
445.209	C22H30N4O6
477.199	C22H30N4O8
357.207	C22H30O4
389.197	C22H30O6
405.192	C22H30O7
461.196	C22H31N4O5P
463.184	C22H32N4O3S2
431.23	C22H32N4O5
447.225	C22H32N4O6
479.215	C22H32N4O8
359.223	C22H32O4
391.213	C22H32O6
423.203	C22H32O8
465.236	C22H34N4O7
377.233	C22H34O5
393.228	C22H34O6
409.223	C22H34O7
425.218	C22H34O8
548.21	C22H35N3O13
392.244	C22H35NO5
408.239	C22H35NO6
455.204	C22H36N2O4S2
435.226	C22H36N4OS2
363.254	C22H36O4
379.249	C22H36O5
395.244	C22H36O6
411.239	C22H36O7
427.234	C22H36O8
490.194	C22H37NO7S2
425.266	C22H38N2O6
437.277	C22H38N4O5
413.219	C22H38O3S2
365.27	C22H38O4
429.249	C22H38O8
445.244	C22H38O9
411.287	C22H40N2O5
439.293	C22H40N4O5
383.28	C22H40O5
399.275	C22H40O6
586.247	C22H41N3O15
382.296	C22H41NO4
337.311	C22H42O2
336.327	C22H43NO
481.221	C22H43O5S2P
479.297	C22H44N2O9
588.236	C22H44N3O11SP
499.276	C22H44O12
339.327	C22H44O2
451.291	C22H44O9
475.27	C22H45N4OS2P
509.283	C22H46N4O5S2
501.292	C22H46O12
533.273	C22H47O12P
464.062	C23H15NO10
383.104	C23H16N2O4
339.085	C23H16OS
403.095	C23H20N2OS2
411.127	C23H24O5S
421.171	C23H26N4O2S
490.109	C23H26NO7SP
408.193	C23H27N3O4
424.188	C23H27N3O5
519.173	C23H28N4O10
353.212	C23H30O3
369.207	C23H30O4
495.198	C23H32N2O10
460.183	C23H32N3O3SP
491.215	C23H32N4O8
[truncated: 771 more rows]
