# Supplementary material for: The Exometabolome of Two Model Strains of the Roseobacter Group: A Marketplace of Microbial Metabolites
Source: Front Microbiol. 2017 Oct 12;8:1985. doi: 10.3389/fmicb.2017.01985 (PMC5643483; doi:10.3389/fmicb.2017.01985)
Supplement: Supplementary file 3 [file DataSheet2.XLSX]

## Sheet: D.Shibae Exometabolome
Supplementary table S4: detected masses and assigned molecular formulas (MF) of the exometabolome of Dinoroseobacter shibae grown on glucose, glutamate and succinate. In rows 3 to 87 all masses and MF detected at time points T1, T2, T3 and T4 and assigned to specific metabolites and functiosn are listed. Numbers in the column of the time points indicate in how many replicates of the triplicates t…		a) m/z values detected by FT-ICR-MS analysis; b) molecular formulae assigned		Glutamate				Glucose				Succinate
m/za	Molecular formulab	Metabolites (biosynthetic pathways)	Function	T1	T2	T3	T4	T1	T2	T3	T4	T1	T2	T3	T4
142.033	C6H9NOS	HET (4-methyl-5-(β-hydroxyethyl)thiazole)	vitamin B1 precursor	0	3	3	3	0	3	3	3	1	0	2	2
321.049	C10H15N2O8P	Thiamine phosphate	vitamin B1	0	0	0	1	0	0	0	3	0	0	2	1
325.115	C13H18N4O6	Dimethyl-D-ribityl-lumazine	vitamin B2 precursor	0	2	3	3	1	1	3	3	0	2	2	2
375.131	C17H20N4O6	Riboflavin	vitamin B2	0	3	3	3	0	3	3	3	0	3	3	3
147.066	C6H12O4	Pantoate	vitamin B5 precursor	0	3	0	0	0	2	1	3	0	0	2	1
218.103	C9H17NO5	Pantothenate	vitamin B5	2	3	3	3	0	3	3	3	0	3	3	3
166.051	C8H9NO3	Pyridoxal	vitamin B6 related	2	3	3	3	3	1	3	3	2	1	2	2
246.017	C8H10NO6P	Pyridoxal phosphate	vitamin B6	0	0	1	0	0	0	0	0	0	0	0	0
277.119	C14H18N2O4	Alpha-ribazole	vitamin B12 precursor	0	2	3	3	0	1	3	3	3	2	2	3
357.086	C14H19N2O7P	Alpha-ribazole-5-phosphate	vitamin B12 precursor	0	0	0	1	1	0	1	0	0	0	0	0
329.005	C14H6N2O8	Pyrroloquinoline quinone	vit. B - cofactor	0	2	3	1	0	2	1	3	0	0	0	1
307.094	C14H16N2O6	6-(2-amino-2-carboxylatoethyl) -1,2,3,4-tetrahydroquinoline-2,4-dicarboxylate	vit. B - cofactor	3	3	3	0	3	3	3	3	3	3	2	3
188.072	C11H11NO2	Methyl (indole-3-yl)acetate	IAA related	3	3	3	3	3	2	3	3	3	3	3	3
203.083	C11H12N2O2	Tryptophan	IAA precursor	2	3	3	3	0	2	3	3	1	3	3	3
174.056	C10H9NO2	Indole_acetate	IAA	2	3	3	3	1	1	3	3	3	3	3	3
153.019	C7H6O4	2,3-dihydroxybenzoate	siderophore building block	0	3	2	1	0	1	0	1	1	1	2	0
296.187	C16H27NO4	PAI-1 (N-(3-oxododecanoyl)-L-homoserine lactone)	quorum-sensing	2	3	3	3	2	3	3	3	1	3	3	3
240.124	C12H19NO4	AAI	quorum-sensing	3	3	3	3	3	3	3	3	3	3	3	3
226.145	C12H21NO3	VAI-2	quorum-sensing	3	3	3	2	3	3	3	3	2	3	3	3
212.093	C10H15NO4	VAI-1	quorum-sensing	2	3	3	3	1	3	3	3	2	3	3	3
186.077	C8H13NO4	HAI-1	quorum-sensing	0	2	2	1	0	2	3	3	0	1	2	3
225.088	C10H14N2O4	Porphobilinogen	AA derivate	0	3	3	3	1	1	2	3	3	2	2	2
180.067	C9H11NO3	Tyrosine	AA	2	3	3	3	3	3	3	3	3	3	3	3
226.072	C10H13NO5	Arogenate	AA precursor	0	3	3	2	0	1	1	3	1	1	2	3
179.035	C9H8O4	4-Hydroxy-phenylpyruvate	AA precursor	3	3	3	2	1	3	2	2	3	3	2	3
164.072	C9H11NO2	Phenylalanine	AA	3	3	3	3	2	3	3	3	2	3	3	3
289.104	C11H18N2O7	L-SDAP	AA precursor	0	3	2	0	0	1	3	3	0	0	2	1
157.051	C7H10O4	2-Isopropylmaleate	AA precursor	0	0	1	0	1	1	0	3	1	3	2	2
170.046	C7H9NO4	Delta-piperideine-2-6-dicarboxylate	AA precursor	0	1	2	3	0	0	0	2	0	0	3	1
160.062	C6H11NO4	O-Acetyl-L-homoserine	AA derivate	0	0	0	2	0	0	0	3	0	0	1	1
154.062	C6H9N3O2	Histidine	AA	0	0	0	1	0	0	0	0	0	0	0	0
306.077	C10H17N3O6S	Glutathione	defense	0	3	3	3	1	0	0	2	0	1	3	2
267.074	C10H12N4O5	Inosine	purin metabolism	0	3	2	3	0	0	0	1	2	0	2	2
241.083	C10H14N2O5	Thymidine		0	3	3	3	1	2	1	3	0	1	2	2
226.083	C9H13N3O4	Deoxycytidine		0	3	3	2	0	0	0	0	0	0	0	0
		Metabolites (degradation pathways)
207.078	C10H12N2O3	L-kynurenine		3	3	3	3	1	3	3	3	1	3	3	3
223.072	C10H12N2O4	3-hydroxy-L-kynurenine		1	3	3	3	2	0	3	3	1	3	2	3
235.072	C11H12N2O4	N-formylkinurenine		2	3	3	3	0	3	3	3	1	3	2	2
315.16	C19H24O4	3,4-dihydroxy-9,10-secoandrosta-1,3,5(10)-triene-9,17-dion		3	3	3	3	3	3	3	3	3	3	2	2
347.15	C19H24O6	3-hydroxy-5917-trioxo-45910-Diseco A		2	3	3	3	2	3	3	3	2	2	3	3
155.046	C6H8N2O3	4-imidazolone-5-		2	0	0	0	1	0	0	0	0	0	0	1
167.035	C8H8O4	homogentisate		2	1	2	0	1	2	1	2	3	1	2	2
274.093	C11H17NO7	1,6-anhydro-N-acetyl-β-muramate		3	3	3	3	3	3	3	3	1	3	3	3
477.173	C19H30N2O12	N-acetyl-β-D-glucosamine(anhydrous)-N-acetylmuramate		3	3	3	3	3	3	3	3	1	3	3	3
251.079	C10H12N4O4	deoxyinosine		0	0	2	3	0	0	0	0	0	0	2	3
221.191	C15H26O	2-trans-6-trans-farnesol		2	3	3	3	2	1	2	3	1	3	3	3
183.03	C8H8O5	3,4-dihydroxymandelate		0	0	1	0	0	0	1	1	2	0	1	2
169.051	C8H10O4	3,4-dihydroxyphenylglycol		2	3	3	3	2	3	3	3	1	3	3	3
193.051	C10H10O4	ferulic acid		2	3	3	3	3	3	3	3	3	3	2	3
285.186	C19H26O2	Androst-4-ene		3	3	3	2	2	3	2	2	2	2	2	1
		Metabolites (non-enzymatic chemical-reactions)
175.04	C10H8O3	4-methylumbelliferone		0	1	1	2	1	1	0	0	2	2	3	1
191.035	C10H8O4	scopoletine		0	1	0	1	1	0	0	1	2	2	2	1
254.067	C11H13NO6	β-D-ribosylnicotinate		0	1	3	3	0	0	3	3	1	3	3	3
253.083	C11H14N2O5	nicotinamide ribose		2	1	3	3	1	2	1	3	1	3	2	3
260.114	C11H19NO6	lotaustralin		0	0	3	2	0	0	0	3	0	0	1	2
337.093	C16H18O8	4-methylumbelliferyl glucoside		0	0	2	0	2	1	0	0	3	2	2	1
353.088	C16H18O9	scopolin		0	0	0	0	0	0	0	0	2	0	2	1
161.046	C6H10O5	3-ethylmalate		0	0	0	0	2	1	0	3	1	1	0	0
181.051	C9H10O4	3-methoxy-4-hydroxyphenylglycolaldehyde		3	3	3	3	2	3	3	3	2	3	3	3
151.04	C8H8O3	valinillin		3	3	3	3	2	3	3	3	3	3	2	2
173.046	C7H10O5	4-methyl-3-oxoadipate		0	0	0	0	0	1	2	1	2	2	1	0
155.035	C7H8O4	4-methyl-3-oxoadipate-enol-lactone		0	0	1	0	0	0	0	3	3	1	2	0
189.067	C10H10N2O2	D-5-benzyl-hydantoin		0	3	3	3	0	0	3	3	1	1	3	3
277.065	C13H14N2O3S	5-hydroxyindole thiazolidine carboxylate		0	3	3	2	0	3	3	3	0	3	2	2
190.051	C10H9NO3	5-hydroxyindole acetate		2	3	3	3	3	2	2	3	3	3	3	3
174.056	C10H9NO2	5- hydroxyindole acetaldehyde		2	3	3	3	1	1	3	3	3	3	3	3
151.04	C8H8O3	34-dihydroxypenylacetaldehyde		3	3	3	3	2	3	3	3	3	3	2	2
202.051	C11H9NO3	Indole pyruvate		2	3	3	3	3	3	3	3	3	3	3	3
174.056	C10H9NO2	3-indolylglycolaldehyde		2	3	3	3	1	1	3	3	3	3	3	3
163.04	C9H8O3	enol-phenylpyruvate		2	3	3	3	2	3	3	2	3	3	2	3
223.061	C11H12O5	sinapate		3	3	3	3	3	3	3	2	3	3	2	3
209.046	C10H10O5	5-hydroxy-ferulic acid		2	3	3	2	3	2	2	3	3	3	2	2
292.104	C11H19NO8	N-acetylmuramate		0	0	0	0	0	0	0	1	0	0	0	0
220.083	C8H15NO6	N-acetyl-β-D-galactosamine		0	3	3	3	0	1	3	3	0	0	1	1
191.035	C10H8O4	scopoletin		0	1	0	1	1	0	0	1	2	2	2	1
155.035	C7H8O4	6-hydroxy-2-cyclohexen-one-carboxylate		0	0	1	0	0	0	0	3	3	1	2	0
163.04	C9H8O3	coumarinate		2	3	3	3	2	3	3	2	3	3	2	3
179.035	C9H8O4	trans-caffeate		3	3	3	2	1	3	2	2	3	3	2	3
197.046	C9H10O5	vanillyl mandelate		2	2	1	2	0	3	3	3	2	2	2	2
183.066	C9H12O4	3-methoxy-4-hydroxyphenylglycol		3	3	3	3	3	3	3	3	3	3	2	3
191.035	C10H8O4	2-hydroxychromene-2-carboxylate		0	1	0	1	1	0	0	1	2	2	2	1
165.042	C6H6N4O2	7,8-dihydrolumazine		0	0	1	3	0	1	0	0	0	0	1	2
149.061	C9H10O2	benzyl acetate		3	3	3	3	3	3	2	3	1	3	3	3
205.062	C10H10N2O3
249.063	C10H10N4O4
281.035	C10H10N4O4S
177.056	C10H10O3
241	C10H10O3S2
225.023	C10H10O4S
256.995	C10H10O4S2
241.018	C10H10O5S
272.99	C10H10O5S2
225.04	C10H10O6
209.01	C10H10OS2
236.068	C10H11N3O4
268.058	C10H11N3O6
176.072	C10H11NO2
208.044	C10H11NO2S
208.062	C10H11NO4
240.051	C10H11NO6
321.002	C10H11O10P
255.045	C10H12N2O4S
303.029	C10H12N2O7S
235.084	C10H12N4O3
240.025	C10H12NO2SP
211.043	C10H12O3S
227.038	C10H12O4S
211.061	C10H12O5
275.005	C10H12O5S2
227.056	C10H12O6
291	C10H12O6S2
238.083	C10H13N3O4
254.078	C10H13N3O5
306.047	C10H13NO10
226.054	C10H13NO3S
258.026	C10H13NO3S2
210.077	C10H13NO4
242.049	C10H13NO4S
274.021	C10H13NO4S2
242.067	C10H13NO6
290.992	C10H13O4S2P
225.07	C10H14N2O2S
209.093	C10H14N2O3
241.065	C10H14N2O3S
225.088	C10H14N2O4
257.06	C10H14N2O4S
273.055	C10H14N2O5S
257.078	C10H14N2O6
285.084	C10H14N4O6
317.056	C10H14N4O6S
149.097	C10H14O
213.059	C10H14O3S
245.049	C10H14O5S
229.072	C10H14O6
261.044	C10H14O6S
321.014	C10H15N2O4S2P
256.094	C10H15N3O5
272.089	C10H15N3O6
304.061	C10H15N3O6S
196.098	C10H15NO3
228.088	C10H15NO5
244.083	C10H15NO6
195.114	C10H16N2O2
211.109	C10H16N2O3
227.104	C10H16N2O4
243.099	C10H16N2O5
275.071	C10H16N2O5S
259.094	C10H16N2O6
291.066	C10H16N2O6S
275.088	C10H16N2O7
255.11	C10H16N4O4
276.047	C10H16NO4SP
199.08	C10H16O2S
247.065	C10H16O5S
231.087	C10H16O6
263.059	C10H16O6S
226.12	C10H17N3O3
242.115	C10H17N3O4
182.119	C10H17NO2
198.114	C10H17NO3
214.108	C10H17NO4
230.103	C10H17NO5
263.069	C10H17O6P
197.13	C10H18N2O2
213.124	C10H18N2O3
229.119	C10H18N2O4
245.114	C10H18N2O5
153.129	C10H18O
217.108	C10H18O5
233.103	C10H18O6
265.075	C10H18O6S
297.047	C10H18O6S2
244.13	C10H19N3O4
168.139	C10H19NO
184.134	C10H19NO2
216.124	C10H19NO4
232.119	C10H19NO5
249.072	C10H19O3SP
281.079	C10H19O7P
215.14	C10H20N2O3
248.088	C10H20NO2SP
203.111	C10H20O2S
267.091	C10H20O6S
251.114	C10H20O7
315.076	C10H20O9S
358.092	C10H21N3O9S
329.12	C10H22N2O10
317.091	C10H22O9S
349.063	C10H22O9S2
361.084	C10H23N2O8SP
234.953	C10H4O3S2
199.007	C10H5N2OP
314.919	C10H5O6S2P
261.009	C10H6N4O3S
292.981	C10H6N4O3S2
277.004	C10H6N4O4S
220.974	C10H6O2S2
236.969	C10H6O3S2
252.963	C10H6O4S2
236.986	C10H6O5S
268.958	C10H6O5S2
204.979	C10H6OS2
264.008	C10H7N3O4S
279.019	C10H8N4O4S
310.991	C10H8N4O4S2
191.017	C10H8O2S
222.989	C10H8O2S2
238.984	C10H8O3S2
223.007	C10H8O4S
254.979	C10H8O4S2
207.03	C10H8O5
270.974	C10H8O5S2
223.025	C10H8O6
218.057	C10H9N3O3
206.028	C10H9NO2S
206.046	C10H9NO4
222.041	C10H9NO5
298.012	C11H10NO7P
237.005	C11H10O2S2
221.028	C11H10O3S
253	C11H10O3S2
205.051	C11H10O4
237.023	C11H10O4S
268.995	C11H10O4S2
221.046	C11H10O5
253.018	C11H10O5S
284.99	C11H10O5S2
237.04	C11H10O6
269.013	C11H10O6S
172.077	C11H11NO
220.044	C11H11NO2S
204.067	C11H11NO3
236.039	C11H11NO3S
220.062	C11H11NO4
252.034	C11H11NO4S
236.056	C11H11NO5
219.078	C11H12N2O3
279.073	C11H12N4O5
239.021	C11H12O2S2
239.038	C11H12O4S
271.01	C11H12O4S2
255.033	C11H12O5S
239.056	C11H12O6
303	C11H12O6S2
266.078	C11H13N3O5
206.082	C11H13NO3
254.049	C11H13NO4S
302.016	C11H13NO5S2
334.982	C11H13O6S2P
205.098	C11H14N2O2
221.093	C11H14N2O3
237.088	C11H14N2O4
241.054	C11H14O4S
225.077	C11H14O5
257.049	C11H14O5S
241.072	C11H14O6
273.044	C11H14O6S
224.093	C11H15NO4
240.088	C11H15NO5
304.032	C11H15NO5S2
256.083	C11H15NO6
223.109	C11H16N2O3
239.104	C11H16N2O4
255.099	C11H16N2O5
287.071	C11H16N2O5S
271.094	C11H16N2O6
299.1	C11H16N4O6
347.067	C11H16N4O7S
339.039	C11H16O10S
179.108	C11H16O2
227.093	C11H16O5
243.087	C11H16O6
259.082	C11H16O7
270.11	C11H17N3O5
194.119	C11H17NO2
210.114	C11H17NO3
226.108	C11H17NO4
242.103	C11H17NO5
258.098	C11H17NO6
243.079	C11H17O4P
209.13	C11H18N2O2
225.124	C11H18N2O3
257.097	C11H18N2O3S
241.119	C11H18N2O4
257.114	C11H18N2O5
305.081	C11H18N2O6S
337.053	C11H18N2O6S2
321.076	C11H18N2O7S
165.129	C11H18O
357.05	C11H18O11S
261.08	C11H18O5S
245.103	C11H18O6
289.096	C11H19N2O5P
240.135	C11H19N3O3
288.12	C11H19N3O6
180.139	C11H19NO
196.134	C11H19NO2
212.129	C11H19NO3
228.124	C11H19NO4
244.119	C11H19NO5
276.109	C11H19NO7
245.077	C11H19O2SP
211.145	C11H20N2O2
227.14	C11H20N2O3
259.112	C11H20N2O3S
275.107	C11H20N2O4S
339.069	C11H20N2O6S2
352.092	C11H20N3O8P
276.083	C11H20NO3SP
391.037	C11H20O11S2
231.124	C11H20O5
247.119	C11H20O6
323.101	C11H21N2O7P
355.073	C11H21N2O7SP
355.091	C11H21N2O9P
226.156	C11H21N3O2
258.146	C11H21N3O4
274.141	C11H21N3O5
319.118	C11H21N4O5P
182.155	C11H21NO
198.15	C11H21NO2
230.14	C11H21NO4
246.135	C11H21NO5
229.156	C11H22N2O3
277.123	C11H22N2O4S
325.107	C11H22N2O7S
353.132	C11H22N4O9
262.104	C11H22NO2SP
169.16	C11H22O
345.086	C11H22O10S
393.053	C11H22O11S2
329.091	C11H22O9S
389.061	C11H23N2O7S2P
357.089	C11H23N2O7SP
216.161	C11H23NO3
280.122	C11H23NO5S
355.112	C11H24N4O5S2
371.124	C11H24N4O8S
251.132	C11H24O4S
267.145	C11H24O7
375.117	C11H25N2O10P
266.153	C11H26NO4P
265.151	C11H27N2OSP
309.17	C11H27N4O4P
311.176	C11H28N4O4S
343.166	C11H28N4O6S
327.189	C11H28N4O7
358.909	C11H5O8S2P
197.036	C11H6N2O2
232.974	C11H6O2S2
248.969	C11H6O3S2
264.963	C11H6O4S2
296.953	C11H6O6S2
216.979	C11H6OS2
328.935	C11H7O6S2P
203.017	C11H8O2S
234.989	C11H8O2S2
219.012	C11H8O3S
250.984	C11H8O3S2
235.007	C11H8O4S
266.979	C11H8O4S2
219.03	C11H8O5
251.002	C11H8O5S
282.974	C11H8O5S2
187.022	C11H8OS
218.994	C11H8OS2
198.067	C11H9N3O
186.056	C11H9NO2
234.023	C11H9NO3S
218.046	C11H9NO4
229.062	C12H10N2O3
241.073	C12H10N4O2
249.005	C12H10O2S2
201.056	C12H10O3
233.028	C12H10O3S
265	C12H10O3S2
249.023	C12H10O4S
280.995	C12H10O4S2
296.99	C12H10O5S2
312.985	C12H10O6S2
233.01	C12H10OS2
216.067	C12H11NO3
248.039	C12H11NO3S
232.062	C12H11NO4
248.056	C12H11NO5
280.029	C12H11NO5S
249.032	C12H11O4P
231.078	C12H12N2O3
247.072	C12H12N2O4
243.089	C12H12N4O2
291.073	C12H12N4O5
251.021	C12H12O2S2
235.043	C12H12O3S
267.016	C12H12O3S2
251.038	C12H12O4S
283.01	C12H12O4S2
235.061	C12H12O5
267.033	C12H12O5S
299.005	C12H12O5S2
283.028	C12H12O6S
315	C12H12O6S2
299.023	C12H12O7S
202.087	C12H13NO2
218.082	C12H13NO3
282.026	C12H13NO3S2
234.077	C12H13NO4
266.049	C12H13NO4S
250.072	C12H13NO5
266.067	C12H13NO6
267.025	C12H13O3SP
249.088	C12H14N2O4
265.083	C12H14N2O5
309.084	C12H14N4O6
325.079	C12H14N4O7
298.031	C12H14NO4SP
205.087	C12H14O3
269.049	C12H14O5S
301.021	C12H14O5S2
253.072	C12H14O6
285.044	C12H14O6S
317.016	C12H14O6S2
269.067	C12H14O7
392.058	C12H15N3O12
296.089	C12H15N3O6
220.098	C12H15NO3
236.093	C12H15NO4
268.083	C12H15NO6
284.078	C12H15NO7
219.114	C12H16N2O2
235.109	C12H16N2O3
251.104	C12H16N2O4
267.099	C12H16N2O5
299.071	C12H16N2O5S
331.043	C12H16N2O5S2
315.066	C12H16N2O6S
299.088	C12H16N2O7
327.095	C12H16N4O7
255.07	C12H16O4S
271.065	C12H16O5S
319.032	C12H16O6S2
394.056	C12H17N3O10S
282.11	C12H17N3O5
314.082	C12H17N3O5S
314.099	C12H17N3O7
330.094	C12H17N3O8
222.114	C12H17NO3
238.108	C12H17NO4
254.103	C12H17NO5
301.086	C12H18N2O5S
285.109	C12H18N2O6
302.062	C12H18NO4SP
318.057	C12H18NO5SP
334.07	C12H18NO8P
177.129	C12H18O
241.108	C12H18O5
273.098	C12H18O7
284.125	C12H19N3O5
300.12	C12H19N3O6
208.134	C12H19NO2
224.129	C12H19NO3
256.119	C12H19NO5
272.114	C12H19NO6
288.109	C12H19NO7
207.15	C12H20N2O
239.14	C12H20N2O3
255.135	C12H20N2O4
287.107	C12H20N2O4S
336.068	C12H20NO6SP
179.144	C12H20O
275.096	C12H20O5S
259.119	C12H20O6
275.114	C12H20O7
307.086	C12H20O7S
303.094	C12H21N2O3SP
367.091	C12H21N2O9P
270.146	C12H21N3O4
194.155	C12H21NO
210.15	C12H21NO2
242.14	C12H21NO4
258.135	C12H21NO5
274.13	C12H21NO6
259.093	C12H21O2SP
323.054	C12H21O4S2P
323.09	C12H21O8P
225.161	C12H22N2O2
257.151	C12H22N2O4
273.146	C12H22N2O5
305.118	C12H22N2O5S
301.152	C12H22N4O5
341.109	C12H22O11
261.134	C12H22O6
277.129	C12H22O7
309.101	C12H22O7S
400.103	C12H23N3O10S
240.172	C12H23N3O2
272.162	C12H23N3O4
288.156	C12H23N3O5
304.151	C12H23N3O6
212.166	C12H23NO2
244.155	C12H23NO4
260.15	C12H23NO5
243.171	C12H24N2O3
367.129	C12H24N4O7S
399.101	C12H24N4O7S2
276.119	C12H24NO2SP
183.175	C12H24O
407.069	C12H24O11S2
263.132	C12H24O4S
247.155	C12H24O5
263.15	C12H24O6
295.122	C12H24O6S
311.117	C12H24O7S
295.14	C12H24O8
307.125	C12H25N2O3SP
403.095	C12H25N2O9SP
335.131	C12H25N4O3SP
321.178	C12H26N4O6
425.079	C12H26O12S2
233.158	C12H26O2S
313.133	C12H26O7S
373.103	C12H27N2O5S2P
357.143	C12H27N2O8P
385.114	C12H27N4O4S2P
297.147	C12H27O6P
311.165	C12H28N2O5S
471.088	C12H29N2O11S2P
327.151	C12H29N2O4SP
325.191	C12H30N4O4S
341.204	C12H30N4O7
309.206	C12H31N4O3P
354.914	C12H5O7S2P
241.025	C12H6N2O4
285.026	C12H6N4O5
372.951	C12H6O12S
244.974	C12H6O2S2
260.969	C12H6O3S2
276.964	C12H6O4S2
387.962	C12H7NO12S
212.035	C12H7NO3
228.03	C12H7NO4
275.031	C12H8N2O6
246.989	C12H8O2S2
231.012	C12H8O3S
262.984	C12H8O3S2
247.007	C12H8O4S
278.979	C12H8O4S2
263.002	C12H8O5S
294.974	C12H8O5S2
310.969	C12H8O6S2
230.994	C12H8OS2
230.028	C12H9NO2S
262	C12H9NO2S2
246.023	C12H9NO3S
230.046	C12H9NO4
342.951	C12H9O6S2P
197.061	C13H10O2
229.033	C13H10O2S
261.005	C13H10O2S2
213.056	C13H10O3
277	C13H10O3S2
229.051	C13H10O4
261.023	C13H10O4S
292.995	C13H10O4S2
245.046	C13H10O5
277.018	C13H10O5S
308.99	C13H10O5S2
324.985	C13H10O6S2
372.969	C13H10O9S2
245.01	C13H10OS2
228.067	C13H11NO3
244.062	C13H11NO4
227.083	C13H12N2O2
259.055	C13H12N2O2S
275.067	C13H12N2O5
431.033	C13H12N4O13
255.089	C13H12N4O2
247.043	C13H12O3S
279.016	C13H12O3S2
263.038	C13H12O4S
295.01	C13H12O4S2
279.033	C13H12O5S
311.005	C13H12O5S2
303.048	C13H13N4OSP
214.087	C13H13NO2
230.082	C13H13NO3
246.077	C13H13NO4
262.072	C13H13NO5
229.098	C13H14N2O2
277.083	C13H14N2O5
305.089	C13H14N4O5
217.087	C13H14O3
233.082	C13H14O4
297.026	C13H14O4S2
249.077	C13H14O5
281.049	C13H14O5S
265.072	C13H14O6
357.014	C13H15N2O4S2P
260.104	C13H15N3O3
324.048	C13H15N3O3S2
340.043	C13H15N3O4S2
308.089	C13H15N3O6
216.103	C13H15NO2
264.088	C13H15NO5
296.078	C13H15NO7
409	C13H15O11SP
472.962	C13H15O13S2P
265.064	C13H15O4P
231.114	C13H16N2O2
263.104	C13H16N2O4
279.099	C13H16N2O5
323.1	C13H16N4O6
251.092	C13H16O5
267.087	C13H16O6
283.082	C13H16O7
299.077	C13H16O8
278.115	C13H17N3O4
294.11	C13H17N3O5
310.104	C13H17N3O6
326.099	C13H17N3O7
218.119	C13H17NO2
250.108	C13H17NO4
266.103	C13H17NO5
282.098	C13H17NO6
298.093	C13H17NO7
249.124	C13H18N2O3
265.119	C13H18N2O4
281.114	C13H18N2O5
297.109	C13H18N2O6
293.126	C13H18N4O4
341.11	C13H18N4O7
269.085	C13H18O4S
253.108	C13H18O5
285.08	C13H18O5S
269.103	C13H18O6
301.075	C13H18O6S
301.093	C13H18O8
296.125	C13H19N3O5
328.115	C13H19N3O7
344.11	C13H19N3O8
220.134	C13H19NO2
299.125	C13H20N2O6
327.096	C13H20N4O2S2
191.144	C13H20O
271.119	C13H20O6
298.141	C13H21N3O5
314.136	C13H21N3O6
362.103	C13H21N3O7S
382.099	C13H21NO12
222.15	C13H21NO2
238.145	C13H21NO3
254.14	C13H21NO4
286.112	C13H21NO4S
270.135	C13H21NO5
334.114	C13H21NO9
413.105	C13H22N2O13
269.151	C13H22N2O4
285.146	C13H22N2O5
273.134	C13H22O6
369.068	C13H22O8S2
381.089	C13H23N2O7SP
381.107	C13H23N2O9P
268.167	C13H23N3O3
284.162	C13H23N3O4
316.151	C13H23N3O6
224.166	C13H23NO2
240.161	C13H23NO3
256.155	C13H23NO4
320.099	C13H23NO4S2
272.15	C13H23NO5
447.093	C13H24N2O13S
319.115	C13H24N2O3S2
319.133	C13H24N2O5S
315.167	C13H24N4O5
331.162	C13H24N4O6
195.175	C13H24O
275.15	C13H24O6
323.117	C13H24O7S
399.117	C13H25N2O10P
399.1	C13H25N2O8SP
286.177	C13H25N3O4
302.172	C13H25N3O5
334.144	C13H25N3O5S
475.091	C13H25N4O11SP
226.181	C13H25NO2
258.171	C13H25NO4
274.166	C13H25NO5
338.128	C13H25NO7S
385.146	C13H26N2O11
305.154	C13H26N2O4S
414.111	C13H26N3O8SP
389.112	C13H26O11S
437.079	C13H26O12S2
309.138	C13H26O6S
337.136	C13H27N2O4SP
339.177	C13H28N2O8
336.134	C13H28N3OS2P
383.143	C13H28N4O5S2
279.164	C13H28O4S
311.171	C13H28O8
403.113	C13H29N2O6S2P
294.184	C13H30NO4P
358.164	C13H30NO8P
293.182	C13H31N2OSP
305.211	C13H31N4O2P
321.206	C13H31N4O3P
355.202	C13H32N4O5S
371.197	C13H32N4O6S
387.192	C13H32N4O7S
323.222	C13H33N4O3P
346.935	C13H5N2O4S2P
438.939	C13H5N4O10SP
285.015	C13H6N2O6
408.991	C13H6N4O12
424.986	C13H6N4O13
256.974	C13H6O2S2
336.948	C13H6O7S2
288.999	C13H6O8
426.966	C13H8N4O9S2
195.045	C13H8O2
258.989	C13H8O2S2
211.04	C13H8O3
274.984	C13H8O3S2
227.035	C13H8O4
290.979	C13H8O4S2
306.974	C13H8O5S2
274	C13H9NO2S2
258.023	C13H9NO3S
301.029	C14H10N2O4S
273.005	C14H10O2S2
225.056	C14H10O3
289	C14H10O3S2
241.051	C14H10O4
304.995	C14H10O4S2
320.99	C14H10O5S2
336.985	C14H10O6S2
352.979	C14H10O7S2
368.974	C14H10O8S2
456.986	C14H11N4O10SP
256.062	C14H11NO4
272.056	C14H11NO5
239.083	C14H12N2O2
255.077	C14H12N2O3
271.072	C14H12N2O4
283.084	C14H12N4O3
304.02	C14H12NO3SP
211.076	C14H12O2
275.021	C14H12O2S2
227.071	C14H12O3
291.016	C14H12O3S2
243.066	C14H12O4
307.01	C14H12O4S2
323.005	C14H12O5S2
339	C14H12O6S2
354.995	C14H12O7S2
370.99	C14H12O8S2
303.036	C14H13N2O2SP
242.082	C14H13NO3
258.077	C14H13NO4
274.072	C14H13NO5
257.093	C14H14N2O3
273.088	C14H14N2O4
213.092	C14H14O2
229.087	C14H14O3
293.031	C14H14O3S2
245.082	C14H14O4
309.026	C14H14O4S2
325.021	C14H14O5S2
277.072	C14H14O6
341.016	C14H14O6S2
293.067	C14H14O7
357.011	C14H14O7S2
228.103	C14H15NO2
244.098	C14H15NO3
260.093	C14H15NO4
276.088	C14H15NO5
227.119	C14H16N2O
243.114	C14H16N2O2
275.104	C14H16N2O4
291.099	C14H16N2O5
323.088	C14H16N2O7
391.034	C14H16O11S
311.042	C14H16O4S2
263.092	C14H16O5
279.087	C14H16O6
295.082	C14H16O7
274.12	C14H17N3O3
290.115	C14H17N3O4
246.114	C14H17NO3
262.108	C14H17NO4
294.081	C14H17NO4S
278.103	C14H17NO5
294.098	C14H17NO6
261.124	C14H18N2O3
293.114	C14H18N2O5
337.08	C14H18N4O2S2
233.118	C14H18O3
249.113	C14H18O4
281.103	C14H18O6
297.098	C14H18O7
313.093	C14H18O8
373.063	C14H19N2O6SP
292.13	C14H19N3O4
308.125	C14H19N3O5
324.12	C14H19N3O6
232.134	C14H19NO2
248.129	C14H19NO3
264.124	C14H19NO4
328.104	C14H19NO8
263.14	C14H20N2O3
295.112	C14H20N2O3S
279.135	C14H20N2O4
311.107	C14H20N2O4S
295.13	C14H20N2O5
323.136	C14H20N4O5
355.126	C14H20N4O7
267.106	C14H20O3S
283.101	C14H20O4S
283.119	C14H20O6
299.114	C14H20O7
310.141	C14H21N3O5
326.136	C14H21N3O6
342.131	C14H21N3O7
358.126	C14H21N3O8
234.15	C14H21NO2
266.14	C14H21NO4
282.135	C14H21NO5
265.156	C14H22N2O3
297.146	C14H22N2O5
345.13	C14H22N2O8
361.125	C14H22N2O9
341.147	C14H22N4O6
357.142	C14H22N4O7
269.122	C14H22O3S
285.117	C14H22O4S
301.129	C14H22O7
312.157	C14H23N3O5
328.151	C14H23N3O6
376.136	C14H23N3O9
236.166	C14H23NO2
252.161	C14H23NO3
316.105	C14H23NO3S2
284.15	C14H23NO5
348.095	C14H23NO5S2
300.145	C14H23NO6
285.126	C14H23O4P
301.121	C14H23O5P
411.108	C14H24N2O10S
283.166	C14H24N2O4
299.161	C14H24N2O5
327.167	C14H24N4O5
359.157	C14H24N4O7
287.15	C14H24O6
335.117	C14H24O7S
411.117	C14H25N2O10P
331.125	C14H25N2O3SP
270.171	C14H25NO4
298.177	C14H25N3O4
314.172	C14H25N3O5
330.167	C14H25N3O6
311.164	C14H25N4O2P
222.186	C14H25NO
238.181	C14H25NO2
254.176	C14H25NO3
286.166	C14H25NO5
350.11	C14H25NO5S2
334.133	C14H25NO6S
383.111	C14H25O10P
303.101	C14H25OS2P
285.182	C14H26N2O4
349.126	C14H26N2O4S2
329.183	C14H26N4O5
345.178	C14H26N4O6
273.171	C14H26O5
289.166	C14H26O6
321.138	C14H26O6S
305.161	C14H26O7
337.133	C14H26O7S
321.155	C14H26O8
445.123	C14H27N2O12P
413.115	C14H27N2O8SP
300.193	C14H27N3O4
316.188	C14H27N3O5
224.202	C14H27NO
240.197	C14H27NO2
272.187	C14H27NO4
288.182	C14H27NO5
304.177	C14H27NO6
401.104	C14H27O9SP
399.162	C14H28N2O11
271.203	C14H28N2O3
299.209	C14H28N4O3
395.143	C14H28N4O5S2
275.186	C14H28O5
307.158	C14H28O5S
291.181	C14H28O6
323.153	C14H28O6S
307.176	C14H28O7
339.148	C14H28O7S
339.166	C14H28O9
367.146	C14H29N2O5SP
446.163	C14H29N3O13
315.196	C14H29N4O2P
347.185	C14H29N4O4P
395.152	C14H29N4O5SP
299.201	C14H29N4OP
226.218	C14H29NO
242.213	C14H29NO2
493.146	C14H30N4O13S
397.159	C14H30N4O5S2
370.164	C14H30NO8P
405.144	C14H30O11S
277.184	C14H30O3S
325.169	C14H30O6S
357.159	C14H30O8S
301.216	C14H31N4OP
341.173	C14H31O7P
357.168	C14H31O8P
339.188	C14H33N2O3SP
355.183	C14H33N2O4SP
303.232	C14H33N4OP
481.192	C14H35N4O12P
305.248	C14H35N4OP
470.918	C14H5N2O13SP
342.941	C14H5N2O3S2P
517.901	C14H6N3O13S2P
421.949	C14H6N3O9SP
284.969	C14H6O3S2
472.933	C14H7N2O13SP
280.037	C14H7N3O4
398.949	C14H8O10S2
270.989	C14H8O2S2
223.04	C14H8O3
286.984	C14H8O3S2
239.035	C14H8O4
271.007	C14H8O4S
302.979	C14H8O4S2
255.03	C14H8O5
318.974	C14H8O5S2
334.969	C14H8O6S2
350.964	C14H8O7S2
223.022	C14H8OS
301	C15H10O3S2
285.023	C15H10O4S
316.995	C15H10O4S2
269.046	C15H10O5
285.041	C15H10O6
348.985	C15H10O6S2
380.974	C15H10O8S2
269.01	C15H10OS2
500.976	C15H11N4O12SP
268.044	C15H11NO2S
396.979	C15H11O9SP
283.072	C15H12N2O4
299.032	C15H12N2OS2
239.071	C15H12O3
303.016	C15H12O3S2
255.066	C15H12O4
319.01	C15H12O4S2
351	C15H12O6S2
382.99	C15H12O8S2
314.078	C15H13N3O5
302.032	C15H13NO2S2
254.082	C15H13NO3
253.098	C15H14N2O2
285.088	C15H14N2O4
313.094	C15H14N4O4
241.087	C15H14O3
257.082	C15H14O4
289.054	C15H14O4S
321.026	C15H14O4S2
273.077	C15H14O5
337.021	C15H14O5S2
353.016	C15H14O6S2
337.039	C15H14O7S
369.011	C15H14O7S2
385.006	C15H14O8S2
401.001	C15H14O9S2
316.094	C15H15N3O5
240.103	C15H15NO2
304.047	C15H15NO2S2
256.098	C15H15NO3
320.042	C15H15NO3S2
272.093	C15H15NO4
304.065	C15H15NO4S
288.088	C15H15NO5
304.083	C15H15NO6
256.08	C15H15NOS
288.052	C15H15NOS2
239.119	C15H16N2O
255.114	C15H16N2O2
287.104	C15H16N2O4
303.099	C15H16N2O5
319.094	C15H16N2O6
243.103	C15H16O3
307.047	C15H16O3S2
323.042	C15H16O4S2
275.093	C15H16O5
291.087	C15H16O6
323.059	C15H16O6S
355.032	C15H16O6S2
335.08	C15H17N2O5P
286.12	C15H17N3O3
318.11	C15H17N3O5
242.119	C15H17NO2
258.114	C15H17NO3
274.108	C15H17NO4
290.103	C15H17NO5
306.098	C15H17NO6
257.13	C15H18N2O2
289.119	C15H18N2O4
305.114	C15H18N2O5
337.086	C15H18N2O5S
321.109	C15H18N2O6
385.053	C15H18N2O6S2
213.128	C15H18O
277.108	C15H18O5
293.103	C15H18O6
289.111	C15H19N2O2P
336.12	C15H19N3O6
317.117	C15H19N4O2P
260.129	C15H19NO3
276.124	C15H19NO4
325.085	C15H19O6P
259.145	C15H20N2O2
275.14	C15H20N2O3
291.135	C15H20N2O4
307.13	C15H20N2O5
339.102	C15H20N2O5S
323.125	C15H20N2O6
355.097	C15H20N2O6S
355.115	C15H20N2O8
335.136	C15H20N4O5
399.098	C15H20N4O7S
263.129	C15H20O4
295.119	C15H20O6
327.108	C15H20O8
371.066	C15H21N2O3S2P
355.089	C15H21N2O4SP
306.146	C15H21N3O4
322.141	C15H21N3O5
335.128	C15H21N4O3P
383.112	C15H21N4O6P
246.15	C15H21NO2
262.145	C15H21NO3
278.14	C15H21NO4
294.135	C15H21NO5
277.156	C15H22N2O3
293.151	C15H22N2O4
309.146	C15H22N2O5
337.152	C15H22N4O5
297.117	C15H22O4S
313.112	C15H22O5S
329.106	C15H22O6S
313.129	C15H22O7
405.071	C15H23N2O5S2P
308.162	C15H23N3O4
324.157	C15H23N3O5
340.151	C15H23N3O6
372.123	C15H23N3O6S
356.146	C15H23N3O7
372.141	C15H23N3O8
385.11	C15H23N4O4SP
248.166	C15H23NO2
264.161	C15H23NO3
280.155	C15H23NO4
296.15	C15H23NO5
313.103	C15H23O3SP
391.136	C15H24N2O10
439.103	C15H24N2O11S
343.133	C15H24N2O5S
355.162	C15H24N4O6
371.157	C15H24N4O7
299.15	C15H24O6
315.145	C15H24O7
326.172	C15H25N3O5
342.167	C15H25N3O6
266.176	C15H25NO3
282.171	C15H25NO4
298.166	C15H25NO5
347.126	C15H25O7P
297.182	C15H26N2O4
325.188	C15H26N4O4
357.16	C15H26N4O4S
341.183	C15H26N4O5
373.173	C15H26N4O7
309.176	C15H26N4OS
301.166	C15H26O6
409.103	C15H27N2O5S2P
296.198	C15H27N3O3
312.193	C15H27N3O4
328.188	C15H27N3O5
344.183	C15H27N3O6
325.18	C15H27N4O2P
396.151	C15H27NO11
268.192	C15H27NO3
284.187	C15H27NO4
300.182	C15H27NO5
365.137	C15H27O8P
411.162	C15H28N2O11
299.198	C15H28N2O4
347.165	C15H28N2O5S
327.204	C15H28N4O4
359.176	C15H28N4O4S
343.199	C15H28N4O5
359.194	C15H28N4O6
380.148	C15H28NO8P
367.161	C15H28O10
319.159	C15H28O5S
303.181	C15H28O6
335.153	C15H28O6S
427.131	C15H29N2O8SP
314.209	C15H29N3O4
330.203	C15H29N3O5
270.207	C15H29NO3
286.202	C15H29NO4
302.197	C15H29NO5
334.169	C15H29NO5S
366.142	C15H29NO5S2
366.159	C15H29NO7S
429.172	C15H30N2O12
301.213	C15H30N2O4
361.192	C15H30N4O4S
398.159	C15H30NO9P
417.143	C15H30O11S
465.111	C15H30O12S2
273.207	C15H30O4
289.202	C15H30O5
337.169	C15H30O6S
321.192	C15H30O7
353.164	C15H30O7S
445.159	C15H31N2O11P
397.157	C15H31N2O6SP
401.158	C15H31O10P
321.166	C15H31O3SP
396.155	C15H32N3O3S2P
384.179	C15H32NO8P
307.195	C15H32O4S
354.213	C15H33NO8
353.229	C15H34N2O7
509.177	C15H34N4O13S
477.169	C15H34N4O9S2
353.203	C15H35N2O3SP
448.189	C15H36N3O8SP
423.961	C15H7NO12S
279.999	C15H8NOSP
330.974	C15H8O5S2
342.995	C15H9N2O4SP
261.067	C16H10N2O2
341.982	C16H10NO2S2P
313	C16H10O3S2
516.942	C16H11N2O12S2P
404.995	C16H11N2O7SP
472.941	C16H11O11S2P
279.06	C16H12N2OS
283.061	C16H12O5
299.056	C16H12O6
438.007	C16H13N3O8S2
326.043	C16H13N3OS2
346.039	C16H13NO6S
266.065	C16H13NOS
265.098	C16H14N2O2
313.047	C16H14N2OS2
508.97	C16H14O15S2
253.087	C16H14O3
269.082	C16H14O4
285.077	C16H14O5
397.006	C16H14O8S2
328.058	C16H15N3OS2
300.088	C16H15NO5
316.083	C16H15NO6
267.114	C16H16N2O2
283.109	C16H16N2O3
299.104	C16H16N2O4
315.099	C16H16N2O5
331.094	C16H16N2O6
423.044	C16H16N4O6S2
271.098	C16H16O4
303.07	C16H16O4S
287.092	C16H16O5
303.087	C16H16O6
315.073	C16H17N2OSP
314.115	C16H17N3O4
330.11	C16H17N3O5
254.119	C16H17NO2
270.114	C16H17NO3
286.108	C16H17NO4
302.103	C16H17NO5
318.098	C16H17NO6
269.13	C16H18N2O2
285.124	C16H18N2O3
317.096	C16H18N2O3S
301.119	C16H18N2O4
317.114	C16H18N2O5
333.109	C16H18N2O6
393.088	C16H18N4O6S
273.113	C16H18O4
289.108	C16H18O5
332.125	C16H19N3O5
348.12	C16H19N3O6
409.092	C16H19N4O7P
288.106	C16H19NO2S
272.129	C16H19NO3
288.124	C16H19NO4
304.119	C16H19NO5
320.114	C16H19NO6
321.072	C16H19O3SP
255.15	C16H20N2O
287.14	C16H20N2O3
303.135	C16H20N2O4
319.13	C16H20N2O5
335.125	C16H20N2O6
367.115	C16H20N2O8
383.11	C16H20N2O9
259.134	C16H20O3
291.124	C16H20O5
307.119	C16H20O6
323.114	C16H20O7
339.109	C16H20O8
318.146	C16H21N3O4
334.141	C16H21N3O5
350.136	C16H21N3O6
258.15	C16H21NO2
274.145	C16H21NO3
290.14	C16H21NO4
322.112	C16H21NO4S
306.135	C16H21NO5
322.13	C16H21NO6
339.1	C16H21O6P
305.151	C16H22N2O4
321.146	C16H22N2O5
349.152	C16H22N4O5
365.147	C16H22N4O6
293.122	C16H22O3S
293.139	C16H22O5
325.112	C16H22O5S
309.134	C16H22O6
320.162	C16H23N3O4
336.157	C16H23N3O5
368.129	C16H23N3O5S
352.151	C16H23N3O6
368.146	C16H23N3O7
388.125	C16H23NO10
260.166	C16H23NO2
324.11	C16H23NO2S2
276.161	C16H23NO3
308.15	C16H23NO5
357.111	C16H23O7P
451.103	C16H24N2O11S
291.171	C16H24N2O3
323.161	C16H24N2O5
387.141	C16H24N2O9
447.137	C16H24N4O11
351.168	C16H24N4O5
327.127	C16H24O5S
327.145	C16H24O7
387.097	C16H25N2O3S2P
338.172	C16H25N3O5
262.181	C16H25NO2
278.176	C16H25NO3
294.171	C16H25NO4
310.166	C16H25NO5
405.152	C16H26N2O10
421.146	C16H26N2O11
453.118	C16H26N2O11S
309.182	C16H26N2O4
369.178	C16H26N4O6
385.173	C16H26N4O7
233.191	C16H26O
313.166	C16H26O6
329.161	C16H26O7
361.15	C16H26O9
324.193	C16H27N3O4
340.188	C16H27N3O5
356.183	C16H27N3O6
264.197	C16H27NO2
280.192	C16H27NO3
312.182	C16H27NO5
328.177	C16H27NO6
311.198	C16H28N2O4
327.192	C16H28N2O5
355.199	C16H28N4O5
371.194	C16H28N4O6
387.189	C16H28N4O7
296.178	C16H28NO2P
312.173	C16H28NO3P
395.156	C16H28O11
251.202	C16H28O2
347.136	C16H28O4S2
331.176	C16H28O7
379.143	C16H28O8S
326.209	C16H29N3O4
358.198	C16H29N3O6
250.218	C16H29NO
266.213	C16H29NO2
282.207	C16H29NO3
298.202	C16H29NO4
314.197	C16H29NO5
330.192	C16H29NO6
411.143	C16H29O10P
395.148	C16H29O9P
441.173	C16H30N2O12
345.203	C16H30N2O6
377.193	C16H30N2O8
357.214	C16H30N4O5
373.209	C16H30N4O6
389.204	C16H30N4O7
461.116	C16H30O11S2
317.197	C16H30O6
333.192	C16H30O7
349.187	C16H30O8
381.159	C16H30O8S
441.147	C16H31N2O8SP
489.114	C16H31N2O9S2P
328.224	C16H31N3O4
344.219	C16H31N3O5
252.233	C16H31NO
268.228	C16H31NO2
284.223	C16H31NO3
300.218	C16H31NO4
316.213	C16H31NO5
348.185	C16H31NO5S
332.208	C16H31NO6
396.152	C16H31NO6S2
571.112	C16H32N2O16S2
424.168	C16H32N3O6SP
439.169	C16H32N4O6S2
383.192	C16H32O10
303.218	C16H32O5
319.213	C16H32O6
351.185	C16H32O6S
335.208	C16H32O7
367.18	C16H32O7S
351.202	C16H32O8
427.167	C16H33N2O7SP
491.129	C16H33N2O9S2P
462.183	C16H33NO14
270.244	C16H33NO2
286.239	C16H33NO3
383.184	C16H33O8P
477.176	C16H34N2O12S
426.166	C16H34N3O4S2P
414.19	C16H34NO9P
305.216	C16H34O3S
369.195	C16H34O7S
385.19	C16H34O8S
401.185	C16H34O9S
321.22	C16H35O4P
353.21	C16H35O6P
385.2	C16H35O8P
417.172	C16H35O8SP
415.23	C16H36N2O10
495.205	C16H36N2O15
429.221	C16H38N4O5S2
414.981	C16H8N4O6S2
247.022	C16H8OS
484.001	C17H11NO16
372.018	C17H11NO7S
294.077	C17H13NO4
309.088	C17H14N2O4
289.109	C17H14N4O
389.019	C17H15N2O3S2P
421.009	C17H15N2O5S2P
340.094	C17H15N3O5
296.075	C17H15NO2S
280.08	C17H15NOS
420.025	C17H16N3O4S2P
283.098	C17H16O4
299.093	C17H16O5
298.091	C17H17NO2S
282.114	C17H17NO3
298.108	C17H17NO4
314.103	C17H17NO5
297.125	C17H18N2O3
313.119	C17H18N2O4
329.114	C17H18N2O5
345.109	C17H18N2O6
357.121	C17H18N4O5
373.115	C17H18N4O6
301.108	C17H18O5
317.103	C17H18O6
440.059	C17H19N3O7S2
284.129	C17H19NO3
300.124	C17H19NO4
316.119	C17H19NO5
299.14	C17H20N2O3
315.135	C17H20N2O4
331.13	C17H20N2O5
347.125	C17H20N2O6
391.126	C17H20N4O7
423.098	C17H20N4O7S
335.078	C17H20O3S2
287.129	C17H20O4
303.124	C17H20O5
319.119	C17H20O6
335.114	C17H20O7
351.109	C17H20O8
379.071	C17H21N2O2S2P
270.15	C17H21NO2
286.145	C17H21NO3
302.14	C17H21NO4
318.135	C17H21NO5
301.156	C17H22N2O3
317.151	C17H22N2O4
333.146	C17H22N2O5
349.141	C17H22N2O6
365.135	C17H22N2O7
425.096	C17H22N4O5S2
273.15	C17H22O3
305.122	C17H22O3S
305.139	C17H22O5
321.134	C17H22O6
337.129	C17H22O7
316.167	C17H23N3O3
332.162	C17H23N3O4
348.157	C17H23N3O5
364.151	C17H23N3O6
396.124	C17H23N3O6S
288.161	C17H23NO3
304.155	C17H23NO4
336.128	C17H23NO4S
320.15	C17H23NO5
369.111	C17H23O7P
303.171	C17H24N2O3
319.166	C17H24N2O4
335.161	C17H24N2O5
351.156	C17H24N2O6
363.167	C17H24N4O5
379.162	C17H24N4O6
395.157	C17H24N4O7
259.17	C17H24O2
307.137	C17H24O3S
339.145	C17H24O7
403.089	C17H24O7S2
334.177	C17H25N3O4
350.172	C17H25N3O5
382.144	C17H25N3O5S
366.167	C17H25N3O6
398.139	C17H25N3O6S
290.176	C17H25NO3
306.171	C17H25NO4
338.143	C17H25NO4S
322.166	C17H25NO5
338.161	C17H25NO6
387.122	C17H25O8P
433.147	C17H26N2O11
381.178	C17H26N4O6
341.143	C17H26O5S
357.155	C17H26O8
352.188	C17H27N3O5
384.178	C17H27N3O7
276.197	C17H27NO2
292.192	C17H27NO3
308.187	C17H27NO4
324.182	C17H27NO5
340.177	C17H27NO6
435.162	C17H28N2O11
323.198	C17H28N2O4
339.193	C17H28N2O5
383.194	C17H28N4O6
399.189	C17H28N4O7
415.183	C17H28N4O8
247.207	C17H28O
263.202	C17H28O2
327.181	C17H28O6
386.175	C17H29N3O5S
402.17	C17H29N3O6S
278.213	C17H29NO2
294.207	C17H29NO3
310.202	C17H29NO4
326.197	C17H29NO5
342.192	C17H29NO6
309.218	C17H30N2O3
325.213	C17H30N2O4
341.208	C17H30N2O5
353.202	C17H30N4O2S
369.214	C17H30N4O5
385.209	C17H30N4O6
401.204	C17H30N4O7
390.151	C17H30NO5SP
265.217	C17H30O2
329.197	C17H30O6
340.224	C17H31N3O4
372.214	C17H31N3O6
264.233	C17H31NO
280.228	C17H31NO2
296.223	C17H31NO3
312.218	C17H31NO4
328.213	C17H31NO5
344.208	C17H31NO6
393.169	C17H31O8P
471.183	C17H32N2O13
311.234	C17H32N2O3
327.229	C17H32N2O4
343.224	C17H32N2O5
371.23	C17H32N4O5
387.225	C17H32N4O6
403.22	C17H32N4O7
376.19	C17H32NO6P
411.187	C17H32O11
519.124	C17H33N2O10S2P
342.24	C17H33N3O4
339.232	C17H33N4OP
282.244	C17H33NO2
298.239	C17H33NO3
314.234	C17H33NO4
427.174	C17H33O10P
395.148	C17H33O4S2P
457.204	C17H34N2O12
501.187	C17H34N4O11S
362.21	C17H34NO5P
426.19	C17H34NO9P
301.221	C17H34O2S
301.238	C17H34O4
317.233	C17H34O5
349.205	C17H34O5S
397.19	C17H34O8S
300.254	C17H35NO3
397.2	C17H35O8P
364.226	C17H36NO5P
396.216	C17H36NO7P
412.211	C17H36NO8P
303.236	C17H36O2S
319.231	C17H36O3S
429.245	C17H38N2O10
456.973	C17H6N4O10S
488.945	C17H6N4O10S2
412.964	C17H7N2O7SP
410.986	C17H8N4O5S2
411.004	C17H8N4O7S
430.975	C17H9N2O8SP
429.981	C17H9N3O7S2
369.007	C18H10O7S
416.008	C18H11NO9S
348.037	C18H12N3OSP
243.081	C18H12O
367.031	C18H13N2O3SP
417.014	C18H15N2O4S2P
339.099	C18H16N2O5
311.093	C18H16O5
279.085	C18H16OS
374.053	C18H17NO4S2
326.103	C18H17NO5
325.119	C18H18N2O4
358.049	C18H18NOS2P
281.118	C18H18O3
313.108	C18H18O5
329.103	C18H18O6
389.073	C18H19N2O4SP
328.119	C18H19NO5
311.14	C18H20N2O3
327.135	C18H20N2O4
343.13	C18H20N2O5
359.125	C18H20N2O6
375.12	C18H20N2O7
520.05	C18H20NO15P
331.101	C18H20O4S
315.124	C18H20O5
363.091	C18H20O6S
342.146	C18H21N3O4
298.145	C18H21NO3
314.14	C18H21NO4
330.135	C18H21NO5
313.156	C18H22N2O3
329.151	C18H22N2O4
345.146	C18H22N2O5
377.135	C18H22N2O7
309.172	C18H22N4O
357.157	C18H22N4O4
389.147	C18H22N4O6
469.086	C18H22N4O7S2
453.109	C18H22N4O8S
269.155	C18H22O2
285.15	C18H22O3
301.145	C18H22O4
333.134	C18H22O6
360.156	C18H23N3O5
376.151	C18H23N3O6
408.123	C18H23N3O6S
300.161	C18H23NO3
316.155	C18H23NO4
332.15	C18H23NO5
315.171	C18H24N2O3
331.166	C18H24N2O4
347.161	C18H24N2O5
395.146	C18H24N2O8
375.167	C18H24N4O5
391.162	C18H24N4O6
271.17	C18H24O2
287.165	C18H24O3
335.15	C18H24O6
346.177	C18H25N3O4
362.172	C18H25N3O5
378.167	C18H25N3O6
286.181	C18H25NO2
302.176	C18H25NO3
318.171	C18H25NO4
350.143	C18H25NO4S
334.166	C18H25NO5
317.187	C18H26N2O3
333.182	C18H26N2O4
349.177	C18H26N2O5
365.172	C18H26N2O6
409.173	C18H26N4O7
273.186	C18H26O2
321.171	C18H26O5
397.154	C18H27N2O6P
348.193	C18H27N3O4
364.188	C18H27N3O5
380.183	C18H27N3O6
288.197	C18H27NO2
304.192	C18H27NO3
320.187	C18H27NO4
352.177	C18H27NO6
433.109	C18H27O8SP
417.132	C18H27O9P
319.203	C18H28N2O3
395.194	C18H28N4O6
275.202	C18H28O2
355.158	C18H28O5S
355.176	C18H28O7
371.171	C18H28O8
274.218	C18H29NO
290.213	C18H29NO2
306.207	C18H29NO3
322.202	C18H29NO4
338.197	C18H29NO5
354.192	C18H29NO6
370.187	C18H29NO7
323.178	C18H29O3P
355.15	C18H29O3SP
305.223	C18H30N2O2
321.218	C18H30N2O3
337.213	C18H30N2O4
353.208	C18H30N2O5
369.203	C18H30N2O6
509.156	C18H30N4O11S
397.209	C18H30N4O6
413.204	C18H30N4O7
429.199	C18H30N4O8
341.197	C18H30O6
357.192	C18H30O7
389.164	C18H30O7S
405.159	C18H30O8S
433.139	C18H31N2O4S2P
528.168	C18H31N3O15
368.219	C18H31N3O5
276.233	C18H31NO
324.218	C18H31NO4
340.213	C18H31NO5
356.208	C18H31NO6
372.203	C18H31NO7
404.175	C18H31NO7S
467.188	C18H32N2O12
499.178	C18H32N2O14
323.234	C18H32N2O3
355.224	C18H32N2O5
371.219	C18H32N2O6
383.23	C18H32N4O5
399.225	C18H32N4O6
431.197	C18H32N4O6S
415.22	C18H32N4O7
359.208	C18H32O7
391.18	C18H32O7S
375.202	C18H32O8
407.175	C18H32O8S
423.17	C18H32O9S
374.201	C18H33NO5S
358.224	C18H33NO6
374.218	C18H33NO7
406.191	C18H33NO7S
341.245	C18H34N2O4
357.24	C18H34N2O5
385.246	C18H34N4O5
401.241	C18H34N4O6
417.236	C18H34N4O7
521.137	C18H34O13S2
313.221	C18H34O2S
393.177	C18H34O5S2
361.223	C18H34O7
393.195	C18H34O7S
377.218	C18H34O8
409.19	C18H34O8S
425.185	C18H34O9S
356.255	C18H35N3O4
280.265	C18H35NO
328.249	C18H35NO4
344.244	C18H35NO5
376.216	C18H35NO5S
360.239	C18H35NO6
392.211	C18H35NO6S
408.206	C18H35NO7S
457.185	C18H35O11P
440.206	C18H36NO9P
427.218	C18H36O11
347.226	C18H36O4S
347.244	C18H36O6
363.239	C18H36O7
379.234	C18H36O8
411.206	C18H36O8S
443.178	C18H36O8S2
455.181	C18H37N2O5S2P
451.233	C18H37N4O7P
298.275	C18H37NO2
314.27	C18H37NO3
330.265	C18H37NO4
394.227	C18H37NO6S
410.222	C18H37NO7S
411.215	C18H37O8P
413.239	C18H38O10
413.221	C18H38O8S
429.216	C18H38O9S
477.175	C18H39O8S2P
443.261	C18H40N2O10
392.251	C18H40N3O2SP
478.93	C18H9O10S2P
660.94	C19H11N4O19SP
300.049	C19H11NOS
283.088	C19H12N2O
257.097	C19H14O
293.101	C19H18OS
340.119	C19H19NO5
372.109	C19H19NO7
403.115	C19H20N2O8
279.139	C19H20O2
327.124	C19H20O5
351.138	C19H21N4OP
342.135	C19H21NO5
357.146	C19H22N2O5
373.141	C19H22N2O6
389.135	C19H22N2O7
417.142	C19H22N4O7
361.094	C19H22O3S2
313.145	C19H22O4
329.139	C19H22O5
345.134	C19H22O6
312.16	C19H23NO3
392.117	C19H23NO6S
343.166	C19H24N2O4
359.161	C19H24N2O5
375.156	C19H24N2O6
391.151	C19H24N2O7
419.157	C19H24N4O7
331.155	C19H24O5
358.177	C19H25N3O4
374.172	C19H25N3O5
390.167	C19H25N3O6
406.162	C19H25N3O7
403.136	C19H25N4O2SP
330.171	C19H25NO4
361.177	C19H26N2O5
377.172	C19H26N2O6
405.178	C19H26N4O6
437.168	C19H26N4O8
314.168	C19H26NOP
301.181	C19H26O3
333.171	C19H26O5
365.143	C19H26O5S
349.166	C19H26O6
360.193	C19H27N3O4
376.188	C19H27N3O5
408.16	C19H27N3O5S
392.183	C19H27N3O6
408.178	C19H27N3O7
316.192	C19H27NO3
332.187	C19H27NO4
348.182	C19H27NO5
347.198	C19H28N2O4
363.193	C19H28N2O5
379.187	C19H28N2O6
391.199	C19H28N4O5
407.194	C19H28N4O6
287.202	C19H28O2
335.186	C19H28O5
367.176	C19H28O7
475.131	C19H29N2O8SP
474.173	C19H29N3O11
362.209	C19H29N3O4
378.204	C19H29N3O5
394.198	C19H29N3O6
334.202	C19H29NO4
350.197	C19H29NO5
366.192	C19H29NO6
479.097	C19H29O8S2P
442.175	C19H30N3O7P
409.209	C19H30N4O6
529.141	C19H30O17
289.217	C19H30O2
305.212	C19H30O3
337.184	C19H30O3S
369.174	C19H30O5S
369.192	C19H30O7
432.187	C19H31NO10
320.223	C19H31NO3
336.218	C19H31NO4
352.213	C19H31NO5
368.208	C19H31NO6
463.193	C19H32N2O11
495.183	C19H32N2O13
351.229	C19H32N2O4
367.224	C19H32N2O5
383.219	C19H32N2O6
395.23	C19H32N4O5
427.22	C19H32N4O7
448.174	C19H32NO9P
307.228	C19H32O3
355.195	C19H32O4S
371.208	C19H32O7
479.145	C19H33N2O6S2P
367.198	C19H33N2OSP
322.239	C19H33NO3
338.234	C19H33NO4
354.229	C19H33NO5
370.224	C19H33NO6
386.218	C19H33NO7
354.193	C19H33NOS2
355.204	C19H33O4P
465.209	C19H34N2O11
481.204	C19H34N2O12
497.199	C19H34N2O13
337.25	C19H34N2O3
353.245	C19H34N2O4
369.24	C19H34N2O5
385.234	C19H34N2O6
401.229	C19H34N2O7
417.224	C19H34N2O8
478.178	C19H34N3O7SP
397.246	C19H34N4O5
413.241	C19H34N4O6
429.236	C19H34N4O7
445.231	C19H34N4O8
466.185	C19H34NO10P
293.249	C19H34O2
309.244	C19H34O3
389.183	C19H34O4S2
373.223	C19H34O7
389.218	C19H34O8
481.196	C19H35N2O10P
324.254	C19H35NO3
340.249	C19H35NO4
356.244	C19H35NO5
388.216	C19H35NO5S
372.239	C19H35NO6
388.234	C19H35NO7
467.225	C19H36N2O11
483.219	C19H36N2O12
355.26	C19H36N2O4
387.25	C19H36N2O6
399.261	C19H36N4O5
431.251	C19H36N4O7
455.214	C19H36O12
359.244	C19H36O6
375.239	C19H36O7
407.211	C19H36O7S
326.27	C19H37NO3
342.265	C19H37NO4
374.237	C19H37NO4S
358.26	C19H37NO5
390.232	C19H37NO5S
406.227	C19H37NO6S
422.222	C19H37NO7S
341.281	C19H38N2O3
438.226	C19H38NO8P
329.27	C19H38O4
345.265	C19H38O5
361.26	C19H38O6
441.216	C19H38O9S
548.213	C19H39N3O13S
433.223	C19H39N4OS2P
328.286	C19H39NO3
344.281	C19H39NO4
392.248	C19H39NO5S
408.243	C19H39NO6S
411.225	C19H40O5S2
457.277	C19H42N2O10
615.24	C19H44N4O16S
594.935	C19H8N4O15S2
438.962	C19H9N2O5S2P
497.005	C20H10N4O10S
624.946	C20H10N4O16S2
599.967	C20H12NO19P
283.077	C20H12O2
429.011	C20H14O7S2
305.118	C20H18O3
399.102	C20H20N2O5S
307.134	C20H20O3
383.117	C20H21N2O4P
335.132	C20H21N2OP
366.146	C20H21N3O4
354.135	C20H21NO5
402.12	C20H21NO8
365.144	C20H22N4OS
309.15	C20H22O3
356.15	C20H23NO5
371.161	C20H24N2O5
387.156	C20H24N2O6
403.151	C20H24N2O7
447.134	C20H24N4O6S
343.155	C20H24O5
343.12	C20H24OS2
467.105	C20H25N2O7SP
358.166	C20H25NO5
373.177	C20H26N2O5
389.172	C20H26N2O6
449.15	C20H26N4O6S
433.173	C20H26N4O7
465.145	C20H26N4O7S
297.186	C20H26O2
329.176	C20H26O4
345.171	C20H26O5
377.161	C20H26O7
345.135	C20H26OS2
388.188	C20H27N3O5
404.183	C20H27N3O6
436.155	C20H27N3O6S
424.161	C20H27NO9
375.193	C20H28N2O5
391.187	C20H28N2O6
423.177	C20H28N2O8
419.193	C20H28N4O6
435.189	C20H28N4O7
328.183	C20H28NOP
347.186	C20H28O5
363.181	C20H28O6
379.176	C20H28O7
374.209	C20H29N3O4
390.203	C20H29N3O5
406.198	C20H29N3O6
422.193	C20H29N3O7
451.157	C20H29N4O4SP
346.202	C20H29NO4
362.197	C20H29NO5
393.203	C20H30N2O6
405.214	C20H30N4O5
421.209	C20H30N4O6
381.192	C20H30O7
397.187	C20H30O8
425.167	C20H31N2O4SP
376.224	C20H31N3O4
392.219	C20H31N3O5
472.176	C20H31N3O8S
421.201	C20H31N4O4P
348.218	C20H31NO4
364.213	C20H31NO5
380.208	C20H31NO6
491.188	C20H32N2O12
424.165	C20H32N3OS2P
567.179	C20H32N4O15
391.235	C20H32N4O4
503.181	C20H32N4O9S
463.164	C20H32O10S
447.187	C20H32O11
479.177	C20H32O13
319.228	C20H32O3
383.208	C20H32O7
447.169	C20H32O9S
410.194	C20H33N3O2S2
350.234	C20H33NO4
366.229	C20H33NO5
382.224	C20H33NO6
365.227	C20H34N2O2S
365.245	C20H34N2O4
381.239	C20H34N2O5
397.234	C20H34N2O6
409.246	C20H34N4O5
425.241	C20H34N4O6
441.236	C20H34N4O7
462.19	C20H34NO9P
305.249	C20H34O2
321.244	C20H34O3
353.216	C20H34O3S
337.238	C20H34O4
369.21	C20H34O4S
353.233	C20H34O5
369.228	C20H34O6
401.2	C20H34O6S
385.223	C20H34O7
401.218	C20H34O8
449.185	C20H34O9S
477.165	C20H35N2O5S2P
428.223	C20H35N3O5S
496.204	C20H35NO13
352.249	C20H35NO4
368.244	C20H35NO5
384.239	C20H35NO6
400.234	C20H35NO7
367.26	C20H36N2O4
383.255	C20H36N2O5
399.25	C20H36N2O6
415.245	C20H36N2O7
411.261	C20H36N4O5
427.256	C20H36N4O6
443.251	C20H36N4O7
459.246	C20H36N4O8
480.201	C20H36NO10P
496.196	C20H36NO11P
467.196	C20H36O10S
[truncated: 1,358 more rows]
